# Supplementary material for: Deciphering Genomes: Genetic Signatures of Plant-Associated Micromonospora
Source: Front Plant Sci. 2022 Mar 25;13:872356. doi: 10.3389/fpls.2022.872356 (PMC8990736; doi:10.3389/fpls.2022.872356)
Supplement: Supplementary file 7 [file Table_3.XLSX]

## Sheet: Sup_Table 3_COG distribution_08
Supplementary Table 3: Distribution of COG categories in the Micromonospora and Salinispora genomes.
	A	B	C	D	E	F	G	H	I	J	K	L	M	N	O	P	Q	S	T	U	V	Z
M. acroterricola 5R2A7T	0.0%	0.0%	4.5%	0.4%	4.8%	1.4%	6.0%	2.3%	2.1%	2.7%	7.5%	2.7%	3.2%	0.0%	2.4%	4.2%	1.5%	31.0%	3.9%	0.4%	1.6%	0.0%
M. aurantiaca ATCC 27029T	0.0%	0.0%	4.2%	0.5%	5.2%	1.4%	5.3%	2.3%	2.6%	2.8%	7.5%	3.3%	3.2%	0.0%	2.6%	4.5%	2.5%	33.6%	3.4%	0.5%	1.5%	0.0%
M. aurantiaca DSM 45487	0.0%	0.0%	4.0%	0.6%	4.9%	1.4%	5.2%	2.3%	2.4%	2.6%	7.2%	3.3%	3.1%	0.0%	2.4%	4.4%	2.3%	31.7%	3.3%	0.6%	1.6%	0.0%
M. aurantiaca L5	0.0%	0.0%	4.4%	0.6%	5.4%	1.4%	5.5%	2.5%	2.7%	2.8%	7.6%	3.1%	3.4%	0.0%	2.5%	4.6%	2.5%	32.9%	3.5%	0.5%	1.6%	0.0%
M. auratinigra DSM 44815T	0.0%	0.0%	4.2%	0.5%	4.9%	1.5%	5.5%	2.6%	2.4%	2.9%	7.7%	2.8%	3.5%	0.0%	2.4%	3.8%	2.1%	33.3%	4.0%	0.5%	1.5%	0.0%
M. avicenniae DSM 45758T	0.0%	0.0%	4.8%	0.6%	5.2%	1.5%	6.1%	2.5%	2.3%	2.8%	8.6%	3.4%	3.3%	0.0%	2.8%	4.1%	1.8%	32.4%	3.6%	0.5%	1.4%	0.0%
M. carbonacea DSM 43168T	0.0%	0.0%	4.1%	0.5%	4.9%	1.4%	5.5%	2.2%	2.5%	2.5%	7.0%	3.1%	3.3%	0.0%	2.1%	4.1%	2.6%	29.6%	3.4%	0.4%	1.5%	0.0%
M. chaiyaphumensis DSM 45246T	0.0%	0.0%	4.2%	0.5%	5.1%	1.3%	5.6%	2.6%	2.4%	2.8%	8.3%	2.8%	3.4%	0.0%	2.6%	4.2%	2.1%	32.7%	4.0%	0.4%	1.6%	0.0%
M. chalcea DSM 43026T	0.0%	0.0%	4.3%	0.6%	5.9%	1.5%	5.3%	2.4%	2.9%	2.7%	7.4%	3.4%	3.2%	0.0%	2.3%	4.8%	2.6%	32.6%	3.5%	0.4%	1.6%	0.0%
M. chersina DSM 44151T	0.0%	0.0%	4.4%	0.4%	5.1%	1.3%	5.7%	2.7%	2.4%	2.9%	8.3%	2.8%	3.5%	0.0%	2.5%	4.3%	2.4%	32.8%	3.9%	0.4%	1.5%	0.0%
M. chokoriensis DSM 45160T	0.0%	0.0%	4.2%	0.5%	4.5%	1.4%	5.8%	2.3%	2.4%	2.8%	8.0%	2.8%	3.3%	0.0%	2.4%	3.8%	2.0%	32.3%	3.8%	0.5%	2.0%	0.0%
M. citrea DSM 43903T	0.0%	0.0%	4.0%	0.6%	4.8%	1.3%	5.1%	2.3%	2.1%	2.8%	8.2%	3.1%	3.1%	0.0%	2.3%	4.0%	2.2%	31.3%	3.9%	0.4%	1.9%	0.0%
M. coriariae DSM 44875T	0.0%	0.0%	4.8%	0.5%	4.7%	1.5%	6.3%	2.2%	2.2%	2.7%	8.1%	3.3%	3.1%	0.0%	2.6%	4.2%	1.7%	32.0%	4.1%	0.5%	1.7%	0.0%
M. costi CS1-12T	0.0%	0.0%	4.8%	0.6%	5.3%	1.5%	6.3%	2.4%	2.4%	2.9%	9.3%	2.8%	3.7%	0.0%	2.6%	4.7%	1.9%	33.5%	3.7%	0.5%	1.8%	0.0%
M. coxensis DSM 45161T	0.0%	0.0%	4.3%	0.5%	5.0%	1.4%	5.7%	2.5%	2.5%	2.9%	7.7%	2.9%	3.4%	0.0%	2.6%	4.1%	2.2%	32.4%	3.7%	0.4%	1.7%	0.0%
M. cremea DSM 45599T	0.0%	0.0%	4.3%	0.4%	4.5%	1.3%	5.5%	2.2%	1.9%	2.4%	7.8%	4.2%	2.9%	0.0%	2.3%	3.8%	1.4%	29.6%	3.6%	0.3%	1.7%	0.0%
M. eburnea DSM 44814T	0.0%	0.0%	4.2%	0.6%	5.1%	1.4%	5.1%	2.4%	2.4%	2.9%	8.2%	3.1%	3.3%	0.0%	2.4%	4.2%	3.0%	30.6%	3.6%	0.4%	1.8%	0.0%
M. echinaurantiaca DSM 43094T	0.0%	0.0%	4.3%	0.5%	4.9%	1.3%	5.5%	2.3%	2.3%	2.8%	8.7%	3.1%	3.2%	0.0%	2.6%	4.0%	2.0%	32.2%	3.7%	0.4%	1.5%	0.0%
M. echinofusca DSM 43913T	0.0%	0.0%	4.1%	0.6%	5.2%	1.5%	5.2%	2.4%	2.5%	3.0%	6.8%	3.5%	3.3%	0.0%	2.4%	4.2%	3.3%	31.1%	3.7%	0.4%	2.2%	0.0%
M. echinospora DSM 43816T	0.0%	0.0%	4.1%	0.5%	5.4%	1.4%	6.1%	2.4%	2.7%	2.8%	6.9%	3.2%	3.2%	0.0%	2.5%	4.3%	3.3%	29.3%	3.2%	0.4%	1.6%	0.0%
M. endolithica DSM 44398T	0.0%	0.0%	4.1%	0.6%	4.7%	1.4%	5.2%	2.2%	2.4%	2.8%	7.9%	3.4%	3.1%	0.0%	2.5%	4.6%	2.1%	32.5%	4.2%	0.5%	1.7%	0.0%
M. globispora S2901T	0.0%	0.0%	5.0%	0.6%	4.7%	1.3%	6.2%	2.4%	2.6%	2.6%	7.5%	4.2%	3.3%	0.0%	2.5%	4.0%	2.1%	30.6%	3.2%	0.4%	1.1%	0.0%
M. haikouensis DSM 45626T	0.0%	0.0%	4.2%	0.6%	5.0%	1.5%	5.6%	2.3%	2.4%	2.8%	6.9%	3.4%	3.2%	0.0%	2.4%	4.3%	3.1%	30.6%	3.1%	0.4%	1.5%	0.0%
M. halophytica DSM 43171T	0.0%	0.0%	4.2%	0.6%	5.4%	1.6%	4.4%	2.6%	2.9%	3.0%	6.7%	3.3%	3.2%	0.0%	2.5%	3.9%	2.7%	31.1%	3.7%	0.5%	1.4%	0.0%
M. humi DSM 45647T	0.0%	0.0%	4.3%	0.5%	5.2%	1.4%	5.9%	2.3%	2.6%	2.8%	7.9%	2.7%	3.2%	0.0%	2.3%	4.1%	2.4%	32.2%	4.0%	0.5%	1.7%	0.0%
M. inaquosa LB39T	0.0%	0.0%	4.5%	0.5%	4.9%	1.3%	5.9%	2.0%	2.2%	2.4%	7.8%	3.8%	3.1%	0.0%	2.3%	4.0%	2.0%	31.0%	4.0%	0.5%	1.7%	0.0%
M. inositola DSM 43819T	0.0%	0.0%	4.5%	0.6%	4.9%	1.4%	5.5%	2.2%	2.5%	2.7%	7.6%	4.0%	3.4%	0.0%	2.3%	3.7%	1.7%	31.1%	3.6%	0.5%	1.4%	0.0%
M. inyonensis DSM 46123T	0.0%	0.0%	3.6%	0.6%	5.1%	1.4%	3.8%	2.4%	2.4%	2.9%	5.8%	5.3%	2.8%	0.0%	2.2%	3.8%	2.4%	26.6%	3.0%	0.5%	1.2%	0.0%
M. krabiensis DSM 45344T	0.0%	0.0%	4.3%	0.5%	4.9%	1.5%	5.7%	2.2%	2.2%	2.7%	8.4%	2.9%	3.4%	0.0%	2.4%	4.0%	1.7%	32.1%	3.7%	0.4%	1.6%	0.0%
M. lupini Lupac 08	0.0%	0.0%	4.6%	0.5%	4.6%	1.3%	5.9%	2.3%	2.4%	2.5%	8.5%	2.6%	3.2%	0.1%	2.1%	3.8%	2.1%	32.4%	4.0%	0.5%	1.7%	0.0%
M. marina DSM 45555T	0.0%	0.0%	4.1%	0.6%	5.3%	1.6%	4.2%	2.4%	2.8%	3.2%	6.5%	3.3%	3.5%	0.0%	2.4%	4.4%	3.1%	31.5%	3.3%	0.5%	1.6%	0.0%
M. matsumotoense DSM 44100T	0.0%	0.0%	4.1%	0.6%	4.9%	1.4%	5.7%	2.4%	2.6%	2.6%	7.5%	3.2%	3.3%	0.0%	2.1%	4.2%	2.8%	30.4%	3.7%	0.5%	1.6%	0.0%
M. mirobrigensis DSM 44830T	0.0%	0.0%	4.4%	0.6%	5.2%	1.6%	5.7%	2.5%	2.7%	2.9%	8.0%	3.1%	3.7%	0.0%	2.4%	4.0%	2.2%	31.3%	4.0%	0.5%	1.4%	0.0%
M. narathiwatensis DSM 45248T	0.0%	0.0%	4.3%	0.6%	5.4%	1.5%	5.4%	2.4%	2.6%	3.0%	7.3%	3.2%	3.7%	0.0%	2.5%	4.0%	2.6%	31.6%	3.7%	0.5%	1.7%	0.0%
M. nigra DSM 43818T	0.0%	0.0%	3.9%	0.6%	5.0%	1.6%	4.9%	2.6%	2.7%	3.0%	5.9%	3.7%	3.2%	0.0%	2.3%	4.0%	2.9%	29.6%	3.4%	0.5%	1.4%	0.0%
M. noduli GUI43T	0.0%	0.0%	4.7%	0.5%	4.9%	1.4%	6.4%	2.4%	2.2%	2.6%	8.8%	2.8%	3.3%	0.0%	2.5%	4.2%	1.9%	34.0%	4.1%	0.5%	1.9%	0.0%
M. noduli LAH08	0.0%	0.0%	4.5%	0.5%	4.8%	1.3%	6.3%	2.3%	2.2%	2.5%	8.7%	2.8%	3.2%	0.1%	2.4%	4.1%	1.8%	33.1%	4.2%	0.5%	2.0%	0.0%
M. noduli Lupac 07	0.0%	0.0%	4.6%	0.5%	4.9%	1.4%	6.4%	2.4%	2.2%	2.6%	8.7%	2.7%	3.3%	0.0%	2.4%	4.1%	1.8%	33.6%	4.2%	0.5%	2.0%	0.0%
M. noduli MED15	0.0%	0.0%	4.6%	0.5%	4.8%	1.4%	6.5%	2.3%	2.2%	2.6%	8.7%	2.8%	3.2%	0.0%	2.4%	4.1%	1.9%	33.8%	4.1%	0.5%	2.0%	0.0%
M. noduli ONO23	0.0%	0.0%	4.5%	0.5%	4.8%	1.3%	6.6%	2.2%	2.2%	2.5%	8.7%	2.8%	3.2%	0.0%	2.4%	4.2%	1.8%	33.4%	4.0%	0.5%	1.9%	0.0%
M. noduli ONO86	0.0%	0.0%	4.5%	0.5%	4.7%	1.4%	6.3%	2.2%	2.2%	2.5%	8.5%	2.9%	3.1%	0.0%	2.3%	4.1%	1.8%	32.5%	3.9%	0.5%	2.0%	0.0%
M. olivasterospora DSM 43868T	0.0%	0.0%	4.2%	0.6%	5.3%	1.4%	4.3%	2.4%	2.6%	2.7%	5.9%	7.7%	3.0%	0.0%	2.3%	4.0%	2.1%	29.4%	3.1%	0.5%	1.2%	0.0%
M. pallida DSM 43817T	0.0%	0.0%	3.7%	0.5%	5.0%	1.3%	4.7%	2.3%	2.5%	2.6%	6.3%	2.9%	3.0%	0.0%	2.6%	3.9%	2.9%	28.8%	3.3%	0.4%	1.4%	0.0%
M. palomenae DSM 102131T	0.0%	0.0%	4.3%	0.5%	4.8%	1.4%	5.1%	2.5%	2.6%	3.0%	7.5%	3.4%	3.6%	0.0%	2.3%	3.9%	1.9%	31.9%	3.7%	0.4%	1.4%	0.0%
M. pattaloongensis DSM 45245T	0.0%	0.0%	4.5%	0.6%	5.5%	1.8%	5.6%	2.7%	2.4%	3.1%	6.8%	3.6%	3.7%	0.6%	2.8%	4.1%	2.0%	30.5%	4.5%	0.6%	1.3%	0.0%
M. peucetia DSM 43363T	0.0%	0.0%	3.8%	0.5%	5.4%	1.3%	4.8%	2.2%	2.8%	2.8%	7.5%	3.4%	3.0%	0.0%	2.4%	4.5%	3.1%	30.0%	3.5%	0.4%	2.0%	0.0%
M. pisi DSM 45175T	0.0%	0.0%	4.2%	0.6%	4.6%	1.4%	5.7%	2.3%	2.1%	2.4%	8.5%	3.7%	3.1%	0.1%	2.2%	4.1%	1.8%	31.9%	3.1%	0.3%	1.7%	0.0%
M. purpureochromogenes DSM 43821T	0.0%	0.0%	4.4%	0.4%	4.5%	1.4%	4.9%	2.5%	2.5%	2.8%	7.4%	3.5%	3.5%	0.0%	2.6%	3.6%	1.9%	32.8%	3.7%	0.5%	1.2%	0.0%
M. rhizosphaerae DSM 45131T	0.0%	0.0%	5.0%	0.5%	4.9%	1.3%	5.7%	2.3%	2.1%	2.6%	7.8%	4.0%	3.2%	0.0%	2.4%	3.7%	1.6%	29.7%	3.2%	0.4%	1.4%	0.0%
M. rifamycinica DSM 44983T	0.0%	0.0%	4.5%	0.6%	5.0%	1.5%	5.5%	2.5%	2.7%	2.8%	7.4%	3.1%	3.6%	0.0%	2.4%	4.3%	3.1%	31.0%	3.7%	0.5%	1.8%	0.0%
M. rosaria DSM 803T	0.0%	0.0%	4.3%	0.7%	5.1%	1.4%	5.9%	2.6%	2.5%	2.6%	7.3%	3.8%	2.9%	0.0%	2.4%	4.4%	2.9%	30.4%	4.0%	0.4%	1.6%	0.0%
M. saelicesensis DSM 44871T	0.0%	0.0%	4.6%	0.5%	4.8%	1.3%	6.3%	2.4%	2.2%	2.6%	8.6%	2.7%	3.2%	0.0%	2.4%	4.2%	1.7%	33.1%	4.1%	0.5%	1.9%	0.0%
M. saelicesensis GAR05	0.0%	0.0%	4.5%	0.5%	4.8%	1.3%	6.2%	2.4%	2.3%	2.6%	8.7%	2.8%	3.2%	0.0%	2.3%	4.3%	1.7%	33.1%	4.1%	0.5%	1.9%	0.0%
M. saelicesensis GAR06	0.0%	0.0%	4.6%	0.4%	4.8%	1.3%	6.3%	2.4%	2.3%	2.7%	8.8%	2.7%	3.1%	0.0%	2.4%	4.3%	1.7%	33.4%	4.2%	0.4%	2.0%	0.0%
M. saelicesensis Lupac 06	0.0%	0.0%	4.5%	0.4%	4.8%	1.3%	6.3%	2.4%	2.3%	2.7%	8.7%	2.8%	3.3%	0.1%	2.4%	4.4%	1.7%	33.2%	4.2%	0.5%	2.0%	0.0%
M. saelicesensis PSN01	0.0%	0.0%	4.4%	0.5%	4.7%	1.3%	6.2%	2.3%	2.2%	2.6%	8.5%	2.6%	3.2%	0.0%	2.3%	4.2%	1.7%	33.0%	3.9%	0.5%	1.9%	0.0%
M. saelicesensis PSN13	0.0%	0.0%	4.5%	0.5%	4.7%	1.3%	6.5%	2.3%	2.1%	2.5%	8.8%	2.9%	3.4%	0.0%	2.4%	4.1%	1.6%	33.1%	4.1%	0.5%	1.9%	0.0%
M. sagamiensis DSM 43912T	0.0%	0.0%	4.1%	0.6%	5.3%	1.4%	5.7%	2.8%	2.8%	3.0%	6.7%	3.9%	3.5%	0.0%	2.5%	4.3%	3.3%	31.4%	3.8%	0.5%	1.8%	0.0%
M. sediminicola DSM 45794T	0.0%	0.0%	3.9%	0.6%	5.1%	1.4%	5.3%	2.2%	2.2%	2.8%	7.4%	2.9%	3.2%	0.0%	2.2%	4.0%	2.4%	32.1%	3.9%	0.4%	1.5%	0.0%
M. siamensis DSM 45097T	0.0%	0.0%	4.5%	0.6%	5.2%	1.5%	5.0%	2.4%	2.6%	3.1%	7.8%	3.1%	3.4%	0.0%	2.7%	4.0%	2.1%	32.4%	4.2%	0.5%	1.7%	0.0%
M. tulbaghiae DSM 45142T	0.0%	0.0%	4.3%	0.6%	5.5%	1.5%	5.7%	2.3%	2.7%	3.0%	8.1%	2.9%	3.3%	0.0%	2.5%	4.8%	2.2%	32.7%	3.8%	0.4%	1.7%	0.0%
M. viridifaciens DSM 43909T	0.0%	0.0%	4.0%	0.5%	5.8%	1.4%	4.4%	2.2%	2.5%	2.9%	7.6%	3.9%	3.1%	0.0%	2.7%	4.0%	2.1%	31.1%	3.4%	0.4%	1.5%	0.0%
M. wenchangensis CCTCC AA 2012002T	0.0%	0.0%	4.7%	0.6%	5.0%	1.5%	5.5%	2.6%	2.7%	2.6%	7.6%	3.0%	3.4%	0.0%	2.3%	4.5%	3.3%	30.6%	3.5%	0.4%	1.5%	0.0%
M. yangpuensis DSM 45577T	0.0%	0.0%	3.9%	0.6%	4.8%	1.4%	5.1%	2.5%	2.4%	2.7%	6.5%	3.2%	3.2%	0.0%	2.1%	4.6%	2.3%	29.8%	3.5%	0.5%	1.6%	0.0%
M. zamorensis DSM 45600T	0.0%	0.0%	4.6%	0.5%	4.9%	1.5%	6.1%	2.3%	2.4%	2.6%	8.3%	2.7%	3.3%	0.0%	2.4%	4.0%	2.0%	32.7%	3.8%	0.5%	1.9%	0.0%
Micromonospora sp. LAH09	0.0%	0.0%	4.2%	0.4%	4.9%	1.3%	6.0%	2.2%	2.2%	2.6%	8.1%	2.5%	3.4%	0.0%	2.1%	4.0%	2.0%	32.8%	3.7%	0.5%	1.7%	0.0%
Micromonospora sp. MED01	0.0%	0.0%	4.1%	0.4%	4.6%	1.3%	5.6%	2.2%	2.0%	2.3%	8.2%	2.8%	3.0%	0.0%	2.1%	4.0%	1.6%	31.5%	3.8%	0.4%	1.8%	0.0%
Micromonospora sp. NIE111	0.0%	0.0%	4.2%	0.4%	4.9%	1.3%	6.0%	2.3%	2.1%	2.5%	8.6%	2.8%	3.4%	0.0%	2.2%	4.0%	1.7%	32.7%	4.1%	0.5%	1.8%	0.0%
Micromonospora sp. NIE79	0.0%	0.0%	4.1%	0.4%	4.6%	1.3%	5.9%	2.3%	2.0%	2.4%	8.6%	2.6%	3.6%	0.0%	2.1%	4.1%	1.7%	32.2%	4.0%	0.5%	1.9%	0.0%
Micromonospora sp. PSH03	0.0%	0.0%	4.2%	0.4%	4.7%	1.3%	6.0%	2.3%	2.1%	2.5%	8.2%	2.7%	3.4%	0.0%	2.1%	4.1%	2.0%	32.2%	3.9%	0.4%	1.8%	0.0%
Micromonospora sp. PSH25	0.0%	0.0%	4.1%	0.5%	4.6%	1.2%	6.0%	2.1%	2.0%	2.4%	8.2%	2.7%	3.2%	0.0%	2.0%	4.0%	1.7%	30.6%	3.7%	0.4%	1.5%	0.0%
S. arenicola CNH-643T	0.0%	0.0%	5.0%	1.0%	5.7%	1.7%	4.5%	3.0%	3.3%	3.3%	7.0%	4.4%	3.5%	0.0%	2.6%	4.1%	3.7%	30.4%	3.0%	0.5%	1.2%	0.4%
S. pacifica CNR-114T	0.0%	0.0%	4.3%	0.8%	5.2%	1.7%	4.0%	2.8%	2.7%	3.1%	6.3%	4.2%	2.9%	0.0%	2.2%	3.6%	2.4%	29.4%	2.8%	0.7%	1.5%	0.2%
S. tropica CNB-440T	0.0%	0.0%	5.0%	0.8%	5.4%	1.7%	4.5%	3.1%	3.2%	3.6%	6.8%	3.8%	3.1%	0.0%	2.4%	4.1%	2.9%	30.4%	2.8%	0.5%	1.4%	0.1%
