# Supplementary material for: Deciphering Genomes: Genetic Signatures of Plant-Associated Micromonospora
Source: Front Plant Sci. 2022 Mar 25;13:872356. doi: 10.3389/fpls.2022.872356 (PMC8990736; doi:10.3389/fpls.2022.872356)
Supplement: Supplementary file 9 [file Table_5.XLSX]

## Sheet: Cluster 1- Plant associated
Supplementary Table 5: Significantly over-represented and under-represented KEGG annotations identified in the clustering analysis (q value < 0.05), distributed by KEGG pathway maps and clusters. As some of the KEGG annotations are repeated in different pathways, the number of unique KEGG annotations have been summarized at the bottom of each cluster table.
Cluster 1 (Plant associated)
CatA	CatB	CatC	KO	Short name	Long name	EC	v test	Mean in category	Overall mean	sd in category	Overall sd	p value	q value	Fold
A09100 Metabolism	09101 Carbohydrate metabolism	00010 Glycolysis / Gluconeogenesis [PATH:ko00010]	K01689	ENO, eno	enolase	[EC:4.2.1.11]	6.164	1.733	1.324	0.442	0.468	7.1E-10	2.7E-06	1.3
			K01810	GPI, pgi	glucose-6-phosphate isomerase	[EC:5.3.1.9]	-5.514	0.033	0.419	0.180	0.493	3.5E-08	1.3E-04	0.1
		00030 Pentose phosphate pathway [PATH:ko00030]	K00036	G6PD, zwf	glucose-6-phosphate 1-dehydrogenase	[EC:1.1.1.49 1.1.1.363]	7.126	1.700	0.811	0.586	0.880	1.0E-12	4.0E-09	2.1
			K00851	E2.7.1.12, gntK, idnK	gluconokinase	[EC:2.7.1.12]	4.944	1.900	1.365	0.473	0.764	7.7E-07	2.9E-03	1.4
			K01810	GPI, pgi	glucose-6-phosphate isomerase	[EC:5.3.1.9]	-5.514	0.033	0.419	0.180	0.493	3.5E-08	1.3E-04	0.1
		00051 Fructose and mannose metabolism [PATH:ko00051]	K00064	E1.1.1.122	D-threo-aldose 1-dehydrogenase	[EC:1.1.1.122]	6.628	2.167	1.054	1.035	1.184	3.4E-11	1.3E-07	2.1
			K18335	K18335	2-keto-3-deoxy-L-fuconate dehydrogenase	[EC:1.1.1.-]	5.305	0.967	0.554	0.314	0.549	1.1E-07	4.3E-04	1.7
		00052 Galactose metabolism [PATH:ko00052]	K01187	malZ	alpha-glucosidase	[EC:3.2.1.20]	6.430	1.033	0.432	0.657	0.659	1.3E-10	4.9E-07	2.4
			K01193	INV, sacA	beta-fructofuranosidase	[EC:3.2.1.26]	4.552	0.767	0.446	0.423	0.497	5.3E-06	2.0E-02	1.7
			K07407	E3.2.1.22B, galA, rafA	alpha-galactosidase	[EC:3.2.1.22]	5.725	3.867	2.595	0.763	1.568	1.0E-08	4.0E-05	1.5
		00053 Ascorbate and aldarate metabolism [PATH:ko00053]	K00064	E1.1.1.122	D-threo-aldose 1-dehydrogenase	[EC:1.1.1.122]	6.628	2.167	1.054	1.035	1.184	3.4E-11	1.3E-07	2.1
			K13875	K13875, araC	L-arabonate dehydrase	[EC:4.2.1.25]	6.866	0.833	0.365	0.373	0.481	6.6E-12	2.5E-08	2.3
			K18981	udh	uronate dehydrogenase	[EC:1.1.1.203]	4.764	1.067	0.662	0.249	0.599	1.9E-06	7.2E-03	1.6
		00500 Starch and sucrose metabolism [PATH:ko00500]	K01187	malZ	alpha-glucosidase	[EC:3.2.1.20]	6.430	1.033	0.432	0.657	0.659	1.3E-10	4.9E-07	2.4
			K01193	INV, sacA	beta-fructofuranosidase	[EC:3.2.1.26]	4.552	0.767	0.446	0.423	0.497	5.3E-06	2.0E-02	1.7
			K01810	GPI, pgi	glucose-6-phosphate isomerase	[EC:5.3.1.9]	-5.514	0.033	0.419	0.180	0.493	3.5E-08	1.3E-04	0.1
			K05350	bglB	beta-glucosidase	[EC:3.2.1.21]	5.017	5.900	5.014	0.746	1.247	5.2E-07	2.0E-03	1.2
		00520 Amino sugar and nucleotide sugar metabolism [PATH:ko00520]	K00820	glmS, GFPT	glutamine---fructose-6-phosphate transaminase (isomerizing)	[EC:2.6.1.16]	4.948	1.600	1.284	0.490	0.451	7.5E-07	2.9E-03	1.3
			K01810	GPI, pgi	glucose-6-phosphate isomerase	[EC:5.3.1.9]	-5.514	0.033	0.419	0.180	0.493	3.5E-08	1.3E-04	0.1
			K15921	xynD	arabinoxylan arabinofuranohydrolase	[EC:3.2.1.55]	6.432	1.300	0.581	0.737	0.789	1.3E-10	4.8E-07	2.2
		00562 Inositol phosphate metabolism [PATH:ko00562]	K16044	iolW	scyllo-inositol 2-dehydrogenase (NADP+)	[EC:1.1.1.371]	5.213	1.000	0.622	0.258	0.512	1.9E-07	7.1E-04	1.6
		00640 Propanoate metabolism [PATH:ko00640]	K01782	fadJ	3-hydroxyacyl-CoA dehydrogenase / enoyl-CoA hydratase / 3-hydroxybutyryl-CoA epimerase	[EC:1.1.1.35 4.2.1.17 5.1.2.3]	5.590	0.700	0.311	0.526	0.491	2.3E-08	8.7E-05	2.3
		00650 Butanoate metabolism [PATH:ko00650]	K01782	fadJ	3-hydroxyacyl-CoA dehydrogenase / enoyl-CoA hydratase / 3-hydroxybutyryl-CoA epimerase	[EC:1.1.1.35 4.2.1.17 5.1.2.3]	5.590	0.700	0.311	0.526	0.491	2.3E-08	8.7E-05	2.3
	09102 Energy metabolism	00680 Methane metabolism [PATH:ko00680]	K01689	ENO, eno	enolase	[EC:4.2.1.11]	6.164	1.733	1.324	0.442	0.468	7.1E-10	2.7E-06	1.3
		00910 Nitrogen metabolism [PATH:ko00910]	K00262	E1.4.1.4, gdhA	glutamate dehydrogenase (NADP+)	[EC:1.4.1.4]	-4.560	0.100	0.419	0.300	0.493	5.1E-06	2.0E-02	0.2
	09103 Lipid metabolism	00061 Fatty acid biosynthesis [PATH:ko00061]	K01897	ACSL, fadD	long-chain acyl-CoA synthetase	[EC:6.2.1.3]	-5.812	3.867	5.716	1.176	2.245	6.2E-09	2.4E-05	0.7
			K18660	ACSF3	malonyl-CoA/methylmalonyl-CoA synthetase	[EC:6.2.1.-]	-5.393	0.167	0.851	0.373	0.896	6.9E-08	2.6E-04	0.2
		00071 Fatty acid degradation [PATH:ko00071]	K00496	alkB1_2, alkM	alkane 1-monooxygenase	[EC:1.14.15.3]	-4.370	0.067	0.365	0.249	0.481	1.2E-05	4.7E-02	0.2
			K01782	fadJ	3-hydroxyacyl-CoA dehydrogenase / enoyl-CoA hydratase / 3-hydroxybutyryl-CoA epimerase	[EC:1.1.1.35 4.2.1.17 5.1.2.3]	5.590	0.700	0.311	0.526	0.491	2.3E-08	8.7E-05	2.3
			K01897	ACSL, fadD	long-chain acyl-CoA synthetase	[EC:6.2.1.3]	-5.812	3.867	5.716	1.176	2.245	6.2E-09	2.4E-05	0.7
		00561 Glycerolipid metabolism [PATH:ko00561]	K07407	E3.2.1.22B, galA, rafA	alpha-galactosidase	[EC:3.2.1.22]	5.725	3.867	2.595	0.763	1.568	1.0E-08	4.0E-05	1.5
		00600 Sphingolipid metabolism [PATH:ko00600]	K07407	E3.2.1.22B, galA, rafA	alpha-galactosidase	[EC:3.2.1.22]	5.725	3.867	2.595	0.763	1.568	1.0E-08	4.0E-05	1.5
	09104 Nucleotide metabolism	00230 Purine metabolism [PATH:ko00230]	K01515	nudF	ADP-ribose pyrophosphatase	[EC:3.6.1.13]	-5.019	0.033	0.378	0.180	0.485	5.2E-07	2.0E-03	0.1
			K13480	ygeU, xdhC	xanthine dehydrogenase iron-sulfur-binding subunit	NA	5.282	1.067	0.527	0.772	0.721	1.3E-07	4.9E-04	2.0
			K13483	yagT	xanthine dehydrogenase YagT iron-sulfur-binding subunit	NA	5.343	1.100	0.541	0.790	0.739	9.1E-08	3.5E-04	2.0
	09105 Amino acid metabolism	00220 Arginine biosynthesis [PATH:ko00220]	K00262	E1.4.1.4, gdhA	glutamate dehydrogenase (NADP+)	[EC:1.4.1.4]	-4.560	0.100	0.419	0.300	0.493	5.1E-06	2.0E-02	0.2
		00250 Alanine, aspartate and glutamate metabolism [PATH:ko00250]	K00262	E1.4.1.4, gdhA	glutamate dehydrogenase (NADP+)	[EC:1.4.1.4]	-4.560	0.100	0.419	0.300	0.493	5.1E-06	2.0E-02	0.2
			K00820	glmS, GFPT	glutamine---fructose-6-phosphate transaminase (isomerizing)	[EC:2.6.1.16]	4.948	1.600	1.284	0.490	0.451	7.5E-07	2.9E-03	1.3
			K01953	asnB, ASNS	asparagine synthase (glutamine-hydrolysing)	[EC:6.3.5.4]	5.563	0.867	0.473	0.340	0.499	2.7E-08	1.0E-04	1.8
		00270 Cysteine and methionine metabolism [PATH:ko00270]	K01243	mtnN, mtn, pfs	adenosylhomocysteine nucleosidase	[EC:3.2.2.9]	7.356	0.933	0.419	0.249	0.493	1.9E-13	7.3E-10	2.2
			K01251	E3.3.1.1, ahcY	adenosylhomocysteinase	[EC:3.3.1.1]	4.633	0.633	0.311	0.547	0.491	3.6E-06	1.4E-02	2.0
		00280 Valine, leucine and isoleucine degradation [PATH:ko00280]	K01782	fadJ	3-hydroxyacyl-CoA dehydrogenase / enoyl-CoA hydratase / 3-hydroxybutyryl-CoA epimerase	[EC:1.1.1.35 4.2.1.17 5.1.2.3]	5.590	0.700	0.311	0.526	0.491	2.3E-08	8.7E-05	2.3
			K18660	ACSF3	malonyl-CoA/methylmalonyl-CoA synthetase	[EC:6.2.1.-]	-5.393	0.167	0.851	0.373	0.896	6.9E-08	2.6E-04	0.2
			K18661	matB	malonyl-CoA/methylmalonyl-CoA synthetase	[EC:6.2.1.-]	-5.200	0.200	0.946	0.400	1.012	2.0E-07	7.6E-04	0.2
			K18662	matB	malonyl-CoA/methylmalonyl-CoA synthetase	[EC:6.2.1.-]	-5.533	0.167	0.865	0.373	0.890	3.2E-08	1.2E-04	0.2
		00290 Valine, leucine and isoleucine biosynthesis [PATH:ko00290]	K01687	ilvD	dihydroxy-acid dehydratase	[EC:4.2.1.9]	5.968	1.833	1.378	0.453	0.538	2.4E-09	9.2E-06	1.3
		00310 Lysine degradation [PATH:ko00310]	K01782	fadJ	3-hydroxyacyl-CoA dehydrogenase / enoyl-CoA hydratase / 3-hydroxybutyryl-CoA epimerase	[EC:1.1.1.35 4.2.1.17 5.1.2.3]	5.590	0.700	0.311	0.526	0.491	2.3E-08	8.7E-05	2.3
		00380 Tryptophan metabolism [PATH:ko00380]	K01782	fadJ	3-hydroxyacyl-CoA dehydrogenase / enoyl-CoA hydratase / 3-hydroxybutyryl-CoA epimerase	[EC:1.1.1.35 4.2.1.17 5.1.2.3]	5.590	0.700	0.311	0.526	0.491	2.3E-08	8.7E-05	2.3
		00400 Phenylalanine, tyrosine and tryptophan biosynthesis [PATH:ko00400]	K00891	E2.7.1.71, aroK, aroL	shikimate kinase	[EC:2.7.1.71]	4.560	0.900	0.581	0.300	0.493	5.1E-06	2.0E-02	1.6
	09106 Metabolism of other amino acids	00410 beta-Alanine metabolism [PATH:ko00410]	K01782	fadJ	3-hydroxyacyl-CoA dehydrogenase / enoyl-CoA hydratase / 3-hydroxybutyryl-CoA epimerase	[EC:1.1.1.35 4.2.1.17 5.1.2.3]	5.590	0.700	0.311	0.526	0.491	2.3E-08	8.7E-05	2.3
		00460 Cyanoamino acid metabolism [PATH:ko00460]	K05350	bglB	beta-glucosidase	[EC:3.2.1.21]	5.017	5.900	5.014	0.746	1.247	5.2E-07	2.0E-03	1.2
		00473 D-Alanine metabolism [PATH:ko00473]	K01775	alr	alanine racemase	[EC:5.1.1.1]	5.662	3.467	2.743	0.806	0.901	1.5E-08	5.7E-05	1.3
		00480 Glutathione metabolism [PATH:ko00480]	K00036	G6PD, zwf	glucose-6-phosphate 1-dehydrogenase	[EC:1.1.1.49 1.1.1.363]	7.126	1.700	0.811	0.586	0.880	1.0E-12	4.0E-09	2.1
			K06048	gshA, ybdK	glutamate---cysteine ligase / carboxylate-amine ligase	[EC:6.3.2.2 6.3.-.-]	6.103	2.900	2.122	0.651	0.900	1.0E-09	4.0E-06	1.4
	09107 Glycan biosynthesis and metabolism	00603 Glycosphingolipid biosynthesis - globo and isoglobo series [PATH:ko00603]	K07407	E3.2.1.22B, galA, rafA	alpha-galactosidase	[EC:3.2.1.22]	5.725	3.867	2.595	0.763	1.568	1.0E-08	4.0E-05	1.5
	09108 Metabolism of cofactors and vitamins	00730 Thiamine metabolism [PATH:ko00730]	K00941	thiD	hydroxymethylpyrimidine/phosphomethylpyrimidine kinase	[EC:2.7.1.49 2.7.4.7]	5.192	1.000	0.649	0.000	0.477	2.1E-07	7.9E-04	1.5
		00740 Riboflavin metabolism [PATH:ko00740]	K01497	ribA, RIB1	GTP cyclohydrolase II	[EC:3.5.4.25]	-4.847	0.333	0.689	0.471	0.518	1.3E-06	4.8E-03	0.5
		00750 Vitamin B6 metabolism [PATH:ko00750]	K05275	E1.1.1.65	pyridoxine 4-dehydrogenase	[EC:1.1.1.65]	6.352	1.267	0.649	0.512	0.686	2.1E-10	8.1E-07	2.0
		00770 Pantothenate and CoA biosynthesis [PATH:ko00770]	K01687	ilvD	dihydroxy-acid dehydratase	[EC:4.2.1.9]	5.968	1.833	1.378	0.453	0.538	2.4E-09	9.2E-06	1.3
			K03525	coaX	type III pantothenate kinase	[EC:2.7.1.33]	-4.799	1.133	1.473	0.340	0.499	1.6E-06	6.1E-03	0.8
		00790 Folate biosynthesis [PATH:ko00790]	K01497	ribA, RIB1	GTP cyclohydrolase II	[EC:3.5.4.25]	-4.847	0.333	0.689	0.471	0.518	1.3E-06	4.8E-03	0.5
			K07141	mocA	molybdenum cofactor cytidylyltransferase	[EC:2.7.7.76]	6.606	4.367	2.973	1.048	1.488	4.0E-11	1.5E-07	1.5
	09109 Metabolism of terpenoids and polyketides	00281 Geraniol degradation [PATH:ko00281]	K01782	fadJ	3-hydroxyacyl-CoA dehydrogenase / enoyl-CoA hydratase / 3-hydroxybutyryl-CoA epimerase	[EC:1.1.1.35 4.2.1.17 5.1.2.3]	5.590	0.700	0.311	0.526	0.491	2.3E-08	8.7E-05	2.3
		00523 Polyketide sugar unit biosynthesis [PATH:ko00523]	K13315	eryBII, tylCII, tylC1, calS12, atmS12	NDP-hexose C3-ketoreductase / dTDP-4-oxo-2-deoxy-alpha-D-pentos-2-ene 2,3-reductase	[EC:1.1.1.-]	-5.545	0.100	0.514	0.300	0.526	3.0E-08	1.1E-04	0.2
			K13327	spnN, oleW	dTDP-3,4-didehydro-2,6-dideoxy-alpha-D-glucose 3-reductase	[EC:1.1.1.384]	-4.642	0.067	0.541	0.249	0.720	3.5E-06	1.3E-02	0.1
		00903 Limonene and pinene degradation [PATH:ko00903]	K01782	fadJ	3-hydroxyacyl-CoA dehydrogenase / enoyl-CoA hydratase / 3-hydroxybutyryl-CoA epimerase	[EC:1.1.1.35 4.2.1.17 5.1.2.3]	5.590	0.700	0.311	0.526	0.491	2.3E-08	8.7E-05	2.3
		01053 Biosynthesis of siderophore group nonribosomal peptides [PATH:ko01053]	K04780	dhbF	nonribosomal peptide synthetase DhbF	NA	-4.685	2.467	4.878	1.802	3.632	2.8E-06	1.1E-02	0.5
	09110 Biosynthesis of other secondary metabolites	00940 Phenylpropanoid biosynthesis [PATH:ko00940]	K05350	bglB	beta-glucosidase	[EC:3.2.1.21]	5.017	5.900	5.014	0.746	1.247	5.2E-07	2.0E-03	1.2
		00960 Tropane, piperidine and pyridine alkaloid biosynthesis [PATH:ko00960]	K08081	TR1	tropinone reductase I	[EC:1.1.1.206]	5.865	0.933	0.405	0.680	0.635	4.5E-09	1.7E-05	2.3
	09111 Xenobiotics biodegradation and metabolism	00362 Benzoate degradation [PATH:ko00362]	K01607	pcaC	4-carboxymuconolactone decarboxylase	[EC:4.1.1.44]	5.670	1.300	0.716	0.526	0.726	1.4E-08	5.4E-05	1.8
			K01782	fadJ	3-hydroxyacyl-CoA dehydrogenase / enoyl-CoA hydratase / 3-hydroxybutyryl-CoA epimerase	[EC:1.1.1.35 4.2.1.17 5.1.2.3]	5.590	0.700	0.311	0.526	0.491	2.3E-08	8.7E-05	2.3
		00930 Caprolactam degradation [PATH:ko00930]	K00496	alkB1_2, alkM	alkane 1-monooxygenase	[EC:1.14.15.3]	-4.370	0.067	0.365	0.249	0.481	1.2E-05	4.7E-02	0.2
			K01782	fadJ	3-hydroxyacyl-CoA dehydrogenase / enoyl-CoA hydratase / 3-hydroxybutyryl-CoA epimerase	[EC:1.1.1.35 4.2.1.17 5.1.2.3]	5.590	0.700	0.311	0.526	0.491	2.3E-08	8.7E-05	2.3
A09120 Genetic Information Processing	09122 Translation	00970 Aminoacyl-tRNA biosynthesis [PATH:ko00970]	K01870	IARS, ileS	isoleucyl-tRNA synthetase	[EC:6.1.1.5]	4.912	1.600	1.270	0.490	0.474	9.0E-07	3.4E-03	1.3
	09123 Folding, sorting and degradation	03018 RNA degradation [PATH:ko03018]	K01689	ENO, eno	enolase	[EC:4.2.1.11]	6.164	1.733	1.324	0.442	0.468	7.1E-10	2.7E-06	1.3
A09130 Environmental Information Processing	09131 Membrane transport	02010 ABC transporters [PATH:ko02010]	K01995	livG	branched-chain amino acid transport system ATP-binding protein	NA	5.344	9.733	7.770	1.548	2.592	9.1E-08	3.5E-04	1.3
			K01996	livF	branched-chain amino acid transport system ATP-binding protein	NA	6.212	10.567	7.865	1.283	3.068	5.2E-10	2.0E-06	1.3
			K02011	afuB, fbpB	iron(III) transport system permease protein	NA	-4.587	0.200	0.635	0.476	0.669	4.5E-06	1.7E-02	0.3
			K05816	ugpC	sn-glycerol 3-phosphate transport system ATP-binding protein	[EC:7.6.2.10]	5.005	0.567	0.257	0.496	0.437	5.6E-07	2.1E-03	2.2
			K10008	gluA	glutamate transport system ATP-binding protein	[EC:7.4.2.1]	6.433	4.500	3.270	0.992	1.349	1.3E-10	4.8E-07	1.4
			K10111	malK, mtlK, thuK	multiple sugar transport system ATP-binding protein	[EC:3.6.3.-]	5.318	0.567	0.243	0.496	0.429	1.1E-07	4.0E-04	2.3
			K10112	msmX, msmK, malK, sugC, ggtA, msiK	multiple sugar transport system ATP-binding protein	NA	5.676	1.067	0.486	0.727	0.721	1.4E-08	5.3E-05	2.2
			K10117	msmE	raffinose/stachyose/melibiose transport system substrate-binding protein	NA	6.274	4.567	2.946	0.955	1.822	3.5E-10	1.3E-06	1.6
			K10118	msmF	raffinose/stachyose/melibiose transport system permease protein	NA	5.618	5.400	4.027	1.114	1.724	1.9E-08	7.4E-05	1.3
			K10119	msmG	raffinose/stachyose/melibiose transport system permease protein	NA	5.401	7.133	5.486	1.204	2.151	6.6E-08	2.5E-04	1.3
			K10232	aglE, ggtB	alpha-glucoside transport system substrate-binding protein	NA	7.003	1.733	0.865	0.573	0.875	2.5E-12	9.6E-09	2.0
			K10234	aglG, ggtD	alpha-glucoside transport system permease protein	NA	5.983	2.867	2.270	0.562	0.703	2.2E-09	8.4E-06	1.3
			K10238	thuG, sugB	trehalose/maltose transport system permease protein	NA	5.484	1.900	1.351	0.597	0.706	4.2E-08	1.6E-04	1.4
			K10439	rbsB	ribose transport system substrate-binding protein	NA	4.375	4.900	3.905	0.870	1.604	1.2E-05	4.6E-02	1.3
			K10440	rbsC	ribose transport system permease protein	NA	4.589	4.233	3.419	0.803	1.252	4.5E-06	1.7E-02	1.2
			K10441	rbsA	ribose transport system ATP-binding protein	[EC:7.5.2.7]	5.685	4.567	3.243	1.309	1.642	1.3E-08	5.0E-05	1.4
			K10546	ABC.GGU.S, chvE	putative multiple sugar transport system substrate-binding protein	NA	6.585	1.967	1.189	0.407	0.833	4.6E-11	1.7E-07	1.7
			K10548	ABC.GGU.A, gguA	putative multiple sugar transport system ATP-binding protein	[EC:7.5.2.-]	5.604	4.067	2.770	1.123	1.632	2.1E-08	8.0E-05	1.5
			K10559	rhaS	rhamnose transport system substrate-binding protein	NA	4.533	0.500	0.230	0.500	0.421	5.8E-06	2.2E-02	2.2
			K10561	rhaQ	rhamnose transport system permease protein	NA	4.863	0.500	0.216	0.500	0.412	1.2E-06	4.4E-03	2.3
			K11963	urtE	urea transport system ATP-binding protein	NA	4.660	0.667	0.351	0.471	0.477	3.2E-06	1.2E-02	1.9
			K15772	ganQ	arabinogalactan oligomer / maltooligosaccharide transport system permease protein	NA	4.847	1.667	1.311	0.537	0.518	1.3E-06	4.8E-03	1.3
			K17241	aguE	alpha-1,4-digalacturonate transport system substrate-binding protein	NA	6.133	0.800	0.378	0.400	0.485	8.6E-10	3.3E-06	2.1
			K17242	aguF	alpha-1,4-digalacturonate transport system permease protein	NA	4.660	0.667	0.351	0.471	0.477	3.2E-06	1.2E-02	1.9
			K18230	tylC, oleB, carA, srmB	macrolide transport system ATP-binding/permease protein	NA	4.384	2.200	1.635	0.702	0.909	1.2E-05	4.5E-02	1.4
			K19350	lsa	lincosamide and streptogramin A transport system ATP-binding/permease protein	NA	5.992	0.667	0.284	0.471	0.451	2.1E-09	7.9E-06	2.4
	09132 Signal transduction	02020 Two-component system [PATH:ko02020]	K07638	envZ	two-component system, OmpR family, osmolarity sensor histidine kinase EnvZ	[EC:2.7.13.3]	7.211	1.833	0.946	0.453	0.868	5.6E-13	2.1E-09	1.9
			K07641	creC	two-component system, OmpR family, sensor histidine kinase CreC	[EC:2.7.13.3]	5.191	0.767	0.405	0.423	0.491	2.1E-07	8.0E-04	1.9
			K07653	mprB	two-component system, OmpR family, sensor histidine kinase MprB	[EC:2.7.13.3]	5.187	0.633	0.297	0.482	0.457	2.1E-07	8.2E-04	2.1
			K07654	mtrB	two-component system, OmpR family, sensor histidine kinase MtrB	[EC:2.7.13.3]	7.122	2.800	1.932	0.476	0.859	1.1E-12	4.1E-09	1.5
			K07711	glrK, qseE	two-component system, NtrC family, sensor histidine kinase GlrK	[EC:2.7.13.3]	4.718	0.767	0.419	0.423	0.520	2.4E-06	9.1E-03	1.8
			K11103	dctA	aerobic C4-dicarboxylate transport protein	NA	4.678	0.967	0.608	0.314	0.541	2.9E-06	1.1E-02	1.6
			K11638	K11638, citT	two-component system, CitB family, response regulator CitT	NA	4.556	0.933	0.581	0.359	0.545	5.2E-06	2.0E-02	1.6
			K14980	chvG	two-component system, OmpR family, sensor histidine kinase ChvG	[EC:2.7.13.3]	5.191	0.767	0.405	0.423	0.491	2.1E-07	8.0E-04	1.9
			K18348	vanT	serine/alanine racemase	[EC:5.1.1.18 5.1.1.1]	6.568	1.933	1.446	0.249	0.524	5.1E-11	2.0E-07	1.3
		04066 HIF-1 signaling pathway [PATH:ko04066]	K01689	ENO, eno	enolase	[EC:4.2.1.11]	6.164	1.733	1.324	0.442	0.468	7.1E-10	2.7E-06	1.3
A09140 Cellular Processes	09141 Transport and catabolism	04146 Peroxisome [PATH:ko04146]	K01897	ACSL, fadD	long-chain acyl-CoA synthetase	[EC:6.2.1.3]	-5.812	3.867	5.716	1.176	2.245	6.2E-09	2.4E-05	0.7
	09142 Cell motility	02030 Bacterial chemotaxis [PATH:ko02030]	K10439	rbsB	ribose transport system substrate-binding protein	NA	4.375	4.900	3.905	0.870	1.604	1.2E-05	4.6E-02	1.3
	09143 Cell growth and death	04216 Ferroptosis [PATH:ko04216]	K01897	ACSL, fadD	long-chain acyl-CoA synthetase	[EC:6.2.1.3]	-5.812	3.867	5.716	1.176	2.245	6.2E-09	2.4E-05	0.7
	09145 Cellular community - prokaryotes	02024 Quorum sensing [PATH:ko02024]	K01497	ribA, RIB1	GTP cyclohydrolase II	[EC:3.5.4.25]	-4.847	0.333	0.689	0.471	0.518	1.3E-06	4.8E-03	0.5
			K01897	ACSL, fadD	long-chain acyl-CoA synthetase	[EC:6.2.1.3]	-5.812	3.867	5.716	1.176	2.245	6.2E-09	2.4E-05	0.7
			K01995	livG	branched-chain amino acid transport system ATP-binding protein	NA	5.344	9.733	7.770	1.548	2.592	9.1E-08	3.5E-04	1.3
			K01996	livF	branched-chain amino acid transport system ATP-binding protein	NA	6.212	10.567	7.865	1.283	3.068	5.2E-10	2.0E-06	1.3
			K07711	glrK, qseE	two-component system, NtrC family, sensor histidine kinase GlrK	[EC:2.7.13.3]	4.718	0.767	0.419	0.423	0.520	2.4E-06	9.1E-03	1.8
		02026 Biofilm formation - Escherichia coli [PATH:ko02026]	K07638	envZ	two-component system, OmpR family, osmolarity sensor histidine kinase EnvZ	[EC:2.7.13.3]	7.211	1.833	0.946	0.453	0.868	5.6E-13	2.1E-09	1.9
A09150 Organismal Systems	09152 Endocrine system	03320 PPAR signaling pathway [PATH:ko03320]	K01897	ACSL, fadD	long-chain acyl-CoA synthetase [EC:6.2.1.3]	NA	-5.812	3.867	5.716	1.176	2.245	6.2E-09	2.4E-05	0.7
		04920 Adipocytokine signaling pathway [PATH:ko04920]	K01897	ACSL, fadD	long-chain acyl-CoA synthetase [EC:6.2.1.3]	NA	-5.812	3.867	5.716	1.176	2.245	6.2E-09	2.4E-05	0.7
	09159 Environmental adaptation	04714 Thermogenesis [PATH:ko04714]	K01897	ACSL, fadD	long-chain acyl-CoA synthetase [EC:6.2.1.3]	NA	-5.812	3.867	5.716	1.176	2.245	6.2E-09	2.4E-05	0.7
A09160 Human Diseases	09161 Cancer: overview	05230 Central carbon metabolism in cancer [PATH:ko05230]	K00036	G6PD, zwf	glucose-6-phosphate 1-dehydrogenase [EC:1.1.1.49 1.1.1.363]	NA	7.126	1.700	0.811	0.586	0.880	1.0E-12	4.0E-09	2.1
	09167 Endocrine and metabolic disease	04931 Insulin resistance [PATH:ko04931]	K00820	glmS, GFPT	glutamine---fructose-6-phosphate transaminase (isomerizing) [EC:2.6.1.16]	NA	4.948	1.600	1.284	0.490	0.451	7.5E-07	2.9E-03	1.3
	09174 Infectious disease: parasitic	05146 Amoebiasis [PATH:ko05146]	K13963	SERPINB	serpin B	NA	5.768	0.633	0.270	0.482	0.444	8.0E-09	3.1E-05	2.3
	09175 Drug resistance: antimicrobial	01502 Vancomycin resistance [PATH:ko01502]	K01775	alr	alanine racemase [EC:5.1.1.1]	NA	5.662	3.467	2.743	0.806	0.901	1.5E-08	5.7E-05	1.3
			K18348	vanT	serine/alanine racemase [EC:5.1.1.18 5.1.1.1]	NA	6.568	1.933	1.446	0.249	0.524	5.1E-11	2.0E-07	1.3
A09180 Brite Hierarchies	09181 Protein families: metabolism	01001 Protein kinases [BR:ko01001]	K00936	pdtaS	two-component system, sensor histidine kinase PdtaS [EC:2.7.13.3]	NA	6.082	0.633	0.257	0.482	0.437	1.2E-09	4.5E-06	2.5
			K07638	envZ	two-component system, OmpR family, osmolarity sensor histidine kinase EnvZ [EC:2.7.13.3]	NA	7.211	1.833	0.946	0.453	0.868	5.6E-13	2.1E-09	1.9
			K07641	creC	two-component system, OmpR family, sensor histidine kinase CreC [EC:2.7.13.3]	NA	5.191	0.767	0.405	0.423	0.491	2.1E-07	8.0E-04	1.9
			K07653	mprB	two-component system, OmpR family, sensor histidine kinase MprB [EC:2.7.13.3]	NA	5.187	0.633	0.297	0.482	0.457	2.1E-07	8.2E-04	2.1
			K07654	mtrB	two-component system, OmpR family, sensor histidine kinase MtrB [EC:2.7.13.3]	NA	7.122	2.800	1.932	0.476	0.859	1.1E-12	4.1E-09	1.5
			K07711	glrK, qseE	two-component system, NtrC family, sensor histidine kinase GlrK [EC:2.7.13.3]	NA	4.718	0.767	0.419	0.423	0.520	2.4E-06	9.1E-03	1.8
			K14980	chvG	two-component system, OmpR family, sensor histidine kinase ChvG [EC:2.7.13.3]	NA	5.191	0.767	0.405	0.423	0.491	2.1E-07	8.0E-04	1.9
		01002 Peptidases [BR:ko01002]	K00820	glmS, GFPT	glutamine---fructose-6-phosphate transaminase (isomerizing) [EC:2.6.1.16]	NA	4.948	1.600	1.284	0.490	0.451	7.5E-07	2.9E-03	1.3
			K01361	E3.4.21.96	lactocepin [EC:3.4.21.96]	NA	6.621	1.633	0.730	0.795	0.963	3.6E-11	1.4E-07	2.2
			K01953	asnB, ASNS	asparagine synthase (glutamine-hydrolysing) [EC:6.3.5.4]	NA	5.563	0.867	0.473	0.340	0.499	2.7E-08	1.0E-04	1.8
			K05520	pfpI	protease I [EC:3.5.1.124]	NA	5.670	0.800	0.405	0.400	0.491	1.4E-08	5.5E-05	2.0
			K08652	C5AP, scpA, scpB	C5a peptidase [EC:3.4.21.110]	NA	6.798	1.633	0.716	0.795	0.952	1.1E-11	4.1E-08	2.3
			K14647	vpr	minor extracellular serine protease Vpr [EC:3.4.21.-]	NA	6.798	1.633	0.716	0.795	0.952	1.1E-11	4.1E-08	2.3
		01004 Lipid biosynthesis proteins [BR:ko01004]	K00666	ACSF2	fatty-acyl-CoA synthase [EC:6.2.1.-]	NA	-4.910	2.933	4.135	0.727	1.727	9.1E-07	3.5E-03	0.7
			K01897	ACSL, fadD	long-chain acyl-CoA synthetase [EC:6.2.1.3]	NA	-5.812	3.867	5.716	1.176	2.245	6.2E-09	2.4E-05	0.7
			K12429	fadD36	fatty acid CoA ligase FadD36	NA	-5.533	0.167	0.865	0.373	0.890	3.2E-08	1.2E-04	0.2
		01007 Amino acid related enzymes [BR:ko01007]	K01870	IARS, ileS	isoleucyl-tRNA synthetase [EC:6.1.1.5]	NA	4.912	1.600	1.270	0.490	0.474	9.0E-07	3.4E-03	1.3
		01008 Polyketide biosynthesis proteins [BR:ko01008]	K04780	dhbF	nonribosomal peptide synthetase DhbF	NA	-4.685	2.467	4.878	1.802	3.632	2.8E-06	1.1E-02	0.5
		01009 Protein phosphatases and associated proteins [BR:ko01009]	K01251	E3.3.1.1, ahcY	adenosylhomocysteinase [EC:3.3.1.1]	NA	4.633	0.633	0.311	0.547	0.491	3.6E-06	1.4E-02	2.0
		01011 Peptidoglycan biosynthesis and degradation proteins [BR:ko01011]	K01775	alr	alanine racemase [EC:5.1.1.1]	NA	5.662	3.467	2.743	0.806	0.901	1.5E-08	5.7E-05	1.3
	09182 Protein families: genetic information processing	03000 Transcription factors [BR:ko03000]	K02525	kdgR	LacI family transcriptional regulator, kdg operon repressor	NA	5.159	1.067	0.622	0.442	0.609	2.5E-07	9.5E-04	1.7
			K02529	lacI, galR	LacI family transcriptional regulator	NA	6.135	22.067	16.946	3.151	5.888	8.5E-10	3.3E-06	1.3
			K05499	cytR	LacI family transcriptional regulator, repressor for deo operon, udp, cdd, tsx, nupC, and nupG	NA	6.048	3.333	2.108	1.106	1.429	1.5E-09	5.6E-06	1.6
			K10947	padR	PadR family transcriptional regulator, regulatory protein PadR	NA	5.922	1.500	0.838	0.619	0.789	3.2E-09	1.2E-05	1.8
		03016 Transfer RNA biogenesis [BR:ko03016]	K01870	IARS, ileS	isoleucyl-tRNA synthetase [EC:6.1.1.5]	NA	4.912	1.600	1.270	0.490	0.474	9.0E-07	3.4E-03	1.3
		03019 Messenger RNA biogenesis [BR:ko03019]	K01689	ENO, eno	enolase [EC:4.2.1.11]	NA	6.164	1.733	1.324	0.442	0.468	7.1E-10	2.7E-06	1.3
		03021 Transcription machinery [BR:ko03021]	K03088	rpoE	RNA polymerase sigma-70 factor, ECF subfamily	NA	6.490	28.300	21.784	3.328	7.083	8.6E-11	3.3E-07	1.3
			K19707	rsbQ	sigma-B regulation protein RsbQ	NA	5.470	0.633	0.284	0.482	0.451	4.5E-08	1.7E-04	2.2
		03110 Chaperones and folding catalysts [BR:ko03110]	K01361	E3.4.21.96	lactocepin [EC:3.4.21.96]	NA	6.621	1.633	0.730	0.795	0.963	3.6E-11	1.4E-07	2.2
			K08652	C5AP, scpA, scpB	C5a peptidase [EC:3.4.21.110]	NA	6.798	1.633	0.716	0.795	0.952	1.1E-11	4.1E-08	2.3
			K14647	vpr	minor extracellular serine protease Vpr [EC:3.4.21.-]	NA	6.798	1.633	0.716	0.795	0.952	1.1E-11	4.1E-08	2.3
	09183 Protein families: signaling and cellular processes	01504 Antimicrobial resistance genes [BR:ko01504]	K18230	tylC, oleB, carA, srmB	macrolide transport system ATP-binding/permease protein	NA	4.384	2.200	1.635	0.702	0.909	1.2E-05	4.5E-02	1.4
			K18348	vanT	serine/alanine racemase [EC:5.1.1.18 5.1.1.1]	NA	6.568	1.933	1.446	0.249	0.524	5.1E-11	2.0E-07	1.3
			K19350	lsa	lincosamide and streptogramin A transport system ATP-binding/permease protein	NA	5.992	0.667	0.284	0.471	0.451	2.1E-09	7.9E-06	2.4
		02000 Transporters [BR:ko02000]	K01995	livG	branched-chain amino acid transport system ATP-binding protein	NA	5.344	9.733	7.770	1.548	2.592	9.1E-08	3.5E-04	1.3
			K01996	livF	branched-chain amino acid transport system ATP-binding protein	NA	6.212	10.567	7.865	1.283	3.068	5.2E-10	2.0E-06	1.3
			K02004	ABC.CD.P	putative ABC transport system permease protein	NA	5.012	2.433	1.527	1.257	1.276	5.4E-07	2.1E-03	1.6
			K02011	afuB, fbpB	iron(III) transport system permease protein	NA	-4.587	0.200	0.635	0.476	0.669	4.5E-06	1.7E-02	0.3
			K02025	ABC.MS.P	multiple sugar transport system permease protein	NA	6.294	21.200	16.541	1.558	5.223	3.1E-10	1.2E-06	1.3
			K02026	ABC.MS.P1	multiple sugar transport system permease protein	NA	5.728	25.833	21.324	2.115	5.553	1.0E-08	3.9E-05	1.2
			K02027	ABC.MS.S	multiple sugar transport system substrate-binding protein	NA	6.469	22.433	17.203	2.028	5.704	9.9E-11	3.8E-07	1.3
			K02028	ABC.PA.A	polar amino acid transport system ATP-binding protein [EC:7.4.2.1]	NA	5.785	5.300	4.081	1.005	1.486	7.3E-09	2.8E-05	1.3
			K02056	ABC.SS.A	simple sugar transport system ATP-binding protein [EC:7.5.2.-]	NA	5.455	7.900	6.081	1.106	2.352	4.9E-08	1.9E-04	1.3
			K02824	pyrP, uraA	uracil permease	NA	-5.644	0.100	0.500	0.300	0.500	1.7E-08	6.4E-05	0.2
			K03284	corA	magnesium transporter	NA	5.003	2.800	2.243	0.600	0.785	5.7E-07	2.2E-03	1.3
			K03322	mntH	manganese transport protein	NA	5.281	0.933	0.541	0.249	0.525	1.3E-07	4.9E-04	1.7
			K05816	ugpC	sn-glycerol 3-phosphate transport system ATP-binding protein [EC:7.6.2.10]	NA	5.005	0.567	0.257	0.496	0.437	5.6E-07	2.1E-03	2.2
			K09016	rutG	putative pyrimidine permease RutG	NA	-5.644	0.100	0.500	0.300	0.500	1.7E-08	6.4E-05	0.2
			K10008	gluA	glutamate transport system ATP-binding protein [EC:7.4.2.1]	NA	6.433	4.500	3.270	0.992	1.349	1.3E-10	4.8E-07	1.4
			K10111	malK, mtlK, thuK	multiple sugar transport system ATP-binding protein [EC:3.6.3.-]	NA	5.318	0.567	0.243	0.496	0.429	1.1E-07	4.0E-04	2.3
			K10112	msmX, msmK, malK, sugC, ggtA, msiK	multiple sugar transport system ATP-binding protein	NA	5.676	1.067	0.486	0.727	0.721	1.4E-08	5.3E-05	2.2
			K10117	msmE	raffinose/stachyose/melibiose transport system substrate-binding protein	NA	6.274	4.567	2.946	0.955	1.822	3.5E-10	1.3E-06	1.6
			K10118	msmF	raffinose/stachyose/melibiose transport system permease protein	NA	5.618	5.400	4.027	1.114	1.724	1.9E-08	7.4E-05	1.3
			K10119	msmG	raffinose/stachyose/melibiose transport system permease protein	NA	5.401	7.133	5.486	1.204	2.151	6.6E-08	2.5E-04	1.3
			K10232	aglE, ggtB	alpha-glucoside transport system substrate-binding protein	NA	7.003	1.733	0.865	0.573	0.875	2.5E-12	9.6E-09	2.0
			K10234	aglG, ggtD	alpha-glucoside transport system permease protein	NA	5.983	2.867	2.270	0.562	0.703	2.2E-09	8.4E-06	1.3
			K10238	thuG, sugB	trehalose/maltose transport system permease protein	NA	5.484	1.900	1.351	0.597	0.706	4.2E-08	1.6E-04	1.4
			K10439	rbsB	ribose transport system substrate-binding protein	NA	4.375	4.900	3.905	0.870	1.604	1.2E-05	4.6E-02	1.3
			K10440	rbsC	ribose transport system permease protein	NA	4.589	4.233	3.419	0.803	1.252	4.5E-06	1.7E-02	1.2
			K10441	rbsA	ribose transport system ATP-binding protein [EC:7.5.2.7]	NA	5.685	4.567	3.243	1.309	1.642	1.3E-08	5.0E-05	1.4
			K10546	ABC.GGU.S, chvE	putative multiple sugar transport system substrate-binding protein	NA	6.585	1.967	1.189	0.407	0.833	4.6E-11	1.7E-07	1.7
			K10548	ABC.GGU.A, gguA	putative multiple sugar transport system ATP-binding protein [EC:7.5.2.-]	NA	5.604	4.067	2.770	1.123	1.632	2.1E-08	8.0E-05	1.5
			K10559	rhaS	rhamnose transport system substrate-binding protein	NA	4.533	0.500	0.230	0.500	0.421	5.8E-06	2.2E-02	2.2
			K10561	rhaQ	rhamnose transport system permease protein	NA	4.863	0.500	0.216	0.500	0.412	1.2E-06	4.4E-03	2.3
			K11103	dctA	aerobic C4-dicarboxylate transport protein	NA	4.678	0.967	0.608	0.314	0.541	2.9E-06	1.1E-02	1.6
			K11963	urtE	urea transport system ATP-binding protein	NA	4.660	0.667	0.351	0.471	0.477	3.2E-06	1.2E-02	1.9
			K15772	ganQ	arabinogalactan oligomer / maltooligosaccharide transport system permease protein	NA	4.847	1.667	1.311	0.537	0.518	1.3E-06	4.8E-03	1.3
			K16301	efeB	deferrochelatase/peroxidase EfeB [EC:1.11.1.-]	NA	4.480	1.333	0.919	0.596	0.653	7.5E-06	2.8E-02	1.5
			K17241	aguE	alpha-1,4-digalacturonate transport system substrate-binding protein	NA	6.133	0.800	0.378	0.400	0.485	8.6E-10	3.3E-06	2.1
			K17242	aguF	alpha-1,4-digalacturonate transport system permease protein	NA	4.660	0.667	0.351	0.471	0.477	3.2E-06	1.2E-02	1.9
			K18230	tylC, oleB, carA, srmB	macrolide transport system ATP-binding/permease protein	NA	4.384	2.200	1.635	0.702	0.909	1.2E-05	4.5E-02	1.4
			K19350	lsa	lincosamide and streptogramin A transport system ATP-binding/permease protein	NA	5.992	0.667	0.284	0.471	0.451	2.1E-09	7.9E-06	2.4
		02022 Two-component system [BR:ko02022]	K00936	pdtaS	two-component system, sensor histidine kinase PdtaS [EC:2.7.13.3]	NA	6.082	0.633	0.257	0.482	0.437	1.2E-09	4.5E-06	2.5
			K02475	K02475	two-component system, CitB family, response regulator	NA	4.556	0.933	0.581	0.359	0.545	5.2E-06	2.0E-02	1.6
			K07638	envZ	two-component system, OmpR family, osmolarity sensor histidine kinase EnvZ [EC:2.7.13.3]	NA	7.211	1.833	0.946	0.453	0.868	5.6E-13	2.1E-09	1.9
			K07641	creC	two-component system, OmpR family, sensor histidine kinase CreC [EC:2.7.13.3]	NA	5.191	0.767	0.405	0.423	0.491	2.1E-07	8.0E-04	1.9
			K07653	mprB	two-component system, OmpR family, sensor histidine kinase MprB [EC:2.7.13.3]	NA	5.187	0.633	0.297	0.482	0.457	2.1E-07	8.2E-04	2.1
			K07654	mtrB	two-component system, OmpR family, sensor histidine kinase MtrB [EC:2.7.13.3]	NA	7.122	2.800	1.932	0.476	0.859	1.1E-12	4.1E-09	1.5
			K07711	glrK, qseE	two-component system, NtrC family, sensor histidine kinase GlrK [EC:2.7.13.3]	NA	4.718	0.767	0.419	0.423	0.520	2.4E-06	9.1E-03	1.8
			K11638	K11638, citT	two-component system, CitB family, response regulator CitT	NA	4.556	0.933	0.581	0.359	0.545	5.2E-06	2.0E-02	1.6
			K14980	chvG	two-component system, OmpR family, sensor histidine kinase ChvG [EC:2.7.13.3]	NA	5.191	0.767	0.405	0.423	0.491	2.1E-07	8.0E-04	1.9
		02048 Prokaryotic defense system [BR:ko02048]	K07451	mcrA	5-methylcytosine-specific restriction enzyme A [EC:3.1.21.-]	NA	6.764	3.733	1.554	2.159	2.273	1.3E-11	5.1E-08	2.4
		04147 Exosome [BR:ko04147]	K00036	G6PD, zwf	glucose-6-phosphate 1-dehydrogenase [EC:1.1.1.49 1.1.1.363]	NA	7.126	1.700	0.811	0.586	0.880	1.0E-12	4.0E-09	2.1
			K01251	E3.3.1.1, ahcY	adenosylhomocysteinase [EC:3.3.1.1]	NA	4.633	0.633	0.311	0.547	0.491	3.6E-06	1.4E-02	2.0
			K01689	ENO, eno	enolase [EC:4.2.1.11]	NA	6.164	1.733	1.324	0.442	0.468	7.1E-10	2.7E-06	1.3
			K01810	GPI, pgi	glucose-6-phosphate isomerase [EC:5.3.1.9]	NA	-5.514	0.033	0.419	0.180	0.493	3.5E-08	1.3E-04	0.1
			K01897	ACSL, fadD	long-chain acyl-CoA synthetase [EC:6.2.1.3]	NA	-5.812	3.867	5.716	1.176	2.245	6.2E-09	2.4E-05	0.7
A09190 Not Included in Pathway or Brite	09191 Unclassified: metabolism	99980 Enzymes with EC numbers	K00257	mbtN, fadE14	acyl-ACP dehydrogenase	[EC:1.3.99.-]	6.060	3.900	3.054	0.300	0.985	1.4E-09	5.2E-06	1.3
			K00574	cfa	cyclopropane-fatty-acyl-phospholipid synthase	[EC:2.1.1.79]	4.660	0.667	0.351	0.471	0.477	3.2E-06	1.2E-02	1.9
			K01811	xylS, yicI	alpha-D-xyloside xylohydrolase	[EC:3.2.1.177]	5.954	2.033	1.230	0.752	0.952	2.6E-09	1.0E-05	1.7
			K03518	coxS	aerobic carbon-monoxide dehydrogenase small subunit	[EC:1.2.5.3]	5.343	1.100	0.541	0.790	0.739	9.1E-08	3.5E-04	2.0
			K03534	rhaM	L-rhamnose mutarotase	[EC:5.1.3.32]	4.657	1.100	0.662	0.300	0.663	3.2E-06	1.2E-02	1.7
			K06221	dkgA	2,5-diketo-D-gluconate reductase A	[EC:1.1.1.346]	7.092	1.967	1.324	0.314	0.639	1.3E-12	5.1E-09	1.5
			K07302	iorA	isoquinoline 1-oxidoreductase subunit alpha	[EC:1.3.99.16]	5.343	1.100	0.541	0.790	0.739	9.1E-08	3.5E-04	2.0
			K18581	ugl	unsaturated chondroitin disaccharide hydrolase	[EC:3.2.1.180]	5.470	0.633	0.284	0.482	0.451	4.5E-08	1.7E-04	2.2
		99999 Others	K06999	K06999	phospholipase/carboxylesterase	NA	5.231	0.967	0.581	0.180	0.520	1.7E-07	6.4E-04	1.7
	09193 Unclassified: signaling and cellular processes	99977 Transport	K03316	TC.CPA1	monovalent cation:H+ antiporter, CPA1 family	NA	4.416	2.600	2.000	0.554	0.959	1.0E-05	3.8E-02	1.3
			K03458	TC.NCS2	nucleobase:cation symporter-2, NCS2 family	NA	-5.644	0.100	0.500	0.300	0.500	1.7E-08	6.4E-05	0.2
			K07011	wbbL	rhamnosyltransferase	NA	5.971	1.533	0.797	0.806	0.870	2.4E-09	9.0E-06	1.9
		99994 Others	K07214	fes	enterochelin esterase and related enzymes	NA	4.868	0.667	0.324	0.537	0.496	1.1E-06	4.3E-03	2.1
			K07217	K07217	Mn-containing catalase	NA	6.859	1.433	0.662	0.616	0.793	6.9E-12	2.6E-08	2.2
			K07222	K07222	putative flavoprotein involved in K+ transport	NA	4.621	4.067	3.149	1.031	1.402	3.8E-06	1.5E-02	1.3
	09194 Poorly characterized	99996 General function prediction only	K07001	K07001	NTE family protein	NA	4.418	1.533	1.014	0.670	0.830	1.0E-05	3.8E-02	1.5
		99997 Function unknown	K06860	K06860	putative heme uptake system protein	NA	-5.514	0.300	0.797	0.458	0.636	3.5E-08	1.3E-04	0.4
			K06975	K06975	uncharacterized protein	NA	5.443	2.767	1.892	1.086	1.134	5.2E-08	2.0E-04	1.5
			K07126	K07126	uncharacterized protein	NA	4.467	0.533	0.257	0.499	0.437	7.9E-06	3.0E-02	2.1
			K09992	K09992	uncharacterized protein	NA	6.927	10.400	6.041	2.847	4.440	4.3E-12	1.6E-08	1.7
	Total KEGG (unique)	125
	0.05 q value	1.31E-05 p vaue

## Sheet: Cluster 2- Soil-rhizosphere
Cluster 2 (Soil/rhizosphere)
CatA	CatB	CatC	KO	Short name	Long name	EC	v test	Mean in category	Overall mean	sd in category	Overall sd	p value	q value	Fold
A09100 Metabolism	09101 Carbohydrate metabolism	00010 Glycolysis / Gluconeogenesis [PATH:ko00010]	K01810	GPI, pgi	glucose-6-phosphate isomerase	[EC:5.3.1.9]	4.532	0.719	0.419	0.450	0.493	5.8E-06	2.2E-02	1.7
			K01895	ACSS, acs	acetyl-CoA synthetase	[EC:6.2.1.1]	4.538	0.656	0.311	0.690	0.568	5.7E-06	2.2E-02	2.1
		00030 Pentose phosphate pathway [PATH:ko00030]	K00036	G6PD, zwf	glucose-6-phosphate 1-dehydrogenase	[EC:1.1.1.49 1.1.1.363]	-5.810	0.125	0.811	0.331	0.880	6.3E-09	2.4E-05	0.2
			K01810	GPI, pgi	glucose-6-phosphate isomerase	[EC:5.3.1.9]	4.532	0.719	0.419	0.450	0.493	5.8E-06	2.2E-02	1.7
		00051 Fructose and mannose metabolism [PATH:ko00051]	K00064	E1.1.1.122	D-threo-aldose 1-dehydrogenase	[EC:1.1.1.122]	-4.670	0.313	1.054	0.464	1.184	3.0E-06	1.2E-02	0.3
		00052 Galactose metabolism [PATH:ko00052]	K01187	malZ	alpha-glucosidase	[EC:3.2.1.20]	-4.892	0.000	0.432	0.000	0.659	1.0E-06	3.8E-03	0.0
		00053 Ascorbate and aldarate metabolism [PATH:ko00053]	K00064	E1.1.1.122	D-threo-aldose 1-dehydrogenase	[EC:1.1.1.122]	-4.670	0.313	1.054	0.464	1.184	3.0E-06	1.2E-02	0.3
			K13875	K13875, araC	L-arabonate dehydrase	[EC:4.2.1.25]	-5.653	0.000	0.365	0.000	0.481	1.6E-08	6.0E-05	0.0
		00500 Starch and sucrose metabolism [PATH:ko00500]	K01187	malZ	alpha-glucosidase	[EC:3.2.1.20]	-4.892	0.000	0.432	0.000	0.659	1.0E-06	3.8E-03	0.0
			K01810	GPI, pgi	glucose-6-phosphate isomerase	[EC:5.3.1.9]	4.532	0.719	0.419	0.450	0.493	5.8E-06	2.2E-02	1.7
		00520 Amino sugar and nucleotide sugar metabolism [PATH:ko00520]	K01810	GPI, pgi	glucose-6-phosphate isomerase	[EC:5.3.1.9]	4.532	0.719	0.419	0.450	0.493	5.8E-06	2.2E-02	1.7
			K15921	xynD	arabinoxylan arabinofuranohydrolase	[EC:3.2.1.55]	-4.609	0.094	0.581	0.291	0.789	4.1E-06	1.5E-02	0.2
		00620 Pyruvate metabolism [PATH:ko00620]	K01895	ACSS, acs	acetyl-CoA synthetase	[EC:6.2.1.1]	4.538	0.656	0.311	0.690	0.568	5.7E-06	2.2E-02	2.1
		00630 Glyoxylate and dicarboxylate metabolism [PATH:ko00630]	K01895	ACSS, acs	acetyl-CoA synthetase	[EC:6.2.1.1]	4.538	0.656	0.311	0.690	0.568	5.7E-06	2.2E-02	2.1
		00640 Propanoate metabolism [PATH:ko00640]	K01895	ACSS, acs	acetyl-CoA synthetase	[EC:6.2.1.1]	4.538	0.656	0.311	0.690	0.568	5.7E-06	2.2E-02	2.1
			K01908	prpE	propionyl-CoA synthetase	[EC:6.2.1.17]	4.792	0.500	0.230	0.500	0.421	1.7E-06	6.3E-03	2.2
	09102 Energy metabolism	00680 Methane metabolism [PATH:ko00680]	K01895	ACSS, acs	acetyl-CoA synthetase	[EC:6.2.1.1]	4.538	0.656	0.311	0.690	0.568	5.7E-06	2.2E-02	2.1
		00720 Carbon fixation pathways in prokaryotes [PATH:ko00720]	K01895	ACSS, acs	acetyl-CoA synthetase	[EC:6.2.1.1]	4.538	0.656	0.311	0.690	0.568	5.7E-06	2.2E-02	2.1
		00910 Nitrogen metabolism [PATH:ko00910]	K00262	E1.4.1.4, gdhA	glutamate dehydrogenase (NADP+)	[EC:1.4.1.4]	4.532	0.719	0.419	0.450	0.493	5.8E-06	2.2E-02	1.7
	09103 Lipid metabolism	00061 Fatty acid biosynthesis [PATH:ko00061]	K01897	ACSL, fadD	long-chain acyl-CoA synthetase	[EC:6.2.1.3]	4.991	7.219	5.716	1.866	2.245	6.0E-07	2.3E-03	1.3
			K18660	ACSF3	malonyl-CoA/methylmalonyl-CoA synthetase	[EC:6.2.1.-]	4.881	1.438	0.851	0.827	0.896	1.1E-06	4.0E-03	1.7
		00071 Fatty acid degradation [PATH:ko00071]	K00496	alkB1_2, alkM	alkane 1-monooxygenase	[EC:1.14.15.3]	4.514	0.656	0.365	0.475	0.481	6.4E-06	2.4E-02	1.8
			K01897	ACSL, fadD	long-chain acyl-CoA synthetase	[EC:6.2.1.3]	4.991	7.219	5.716	1.866	2.245	6.0E-07	2.3E-03	1.3
	09105 Amino acid metabolism	00220 Arginine biosynthesis [PATH:ko00220]	K00262	E1.4.1.4, gdhA	glutamate dehydrogenase (NADP+)	[EC:1.4.1.4]	4.532	0.719	0.419	0.450	0.493	5.8E-06	2.2E-02	1.7
			K01755	argH, ASL	argininosuccinate lyase	[EC:4.3.2.1]	4.473	0.844	0.459	0.712	0.641	7.7E-06	2.9E-02	1.8
		00250 Alanine, aspartate and glutamate metabolism [PATH:ko00250]	K00262	E1.4.1.4, gdhA	glutamate dehydrogenase (NADP+)	[EC:1.4.1.4]	4.532	0.719	0.419	0.450	0.493	5.8E-06	2.2E-02	1.7
			K01755	argH, ASL	argininosuccinate lyase	[EC:4.3.2.1]	4.473	0.844	0.459	0.712	0.641	7.7E-06	2.9E-02	1.8
		00270 Cysteine and methionine metabolism [PATH:ko00270]	K01243	mtnN, mtn, pfs	adenosylhomocysteine nucleosidase	[EC:3.2.2.9]	-5.388	0.063	0.419	0.242	0.493	7.1E-08	2.7E-04	0.1
		00280 Valine, leucine and isoleucine degradation [PATH:ko00280]	K18660	ACSF3	malonyl-CoA/methylmalonyl-CoA synthetase	[EC:6.2.1.-]	4.881	1.438	0.851	0.827	0.896	1.1E-06	4.0E-03	1.7
			K18661	matB	malonyl-CoA/methylmalonyl-CoA synthetase	[EC:6.2.1.-]	4.774	1.594	0.946	1.027	1.012	1.8E-06	6.9E-03	1.7
			K18662	matB	malonyl-CoA/methylmalonyl-CoA synthetase	[EC:6.2.1.-]	4.797	1.438	0.865	0.827	0.890	1.6E-06	6.1E-03	1.7
		00290 Valine, leucine and isoleucine biosynthesis [PATH:ko00290]	K01687	ilvD	dihydroxy-acid dehydratase	[EC:4.2.1.9]	-5.247	1.000	1.378	0.250	0.538	1.6E-07	5.9E-04	0.7
	09106 Metabolism of other amino acids	00473 D-Alanine metabolism [PATH:ko00473]	K01775	alr	alanine racemase	[EC:5.1.1.1]	-5.115	2.125	2.743	0.545	0.901	3.1E-07	1.2E-03	0.8
		00480 Glutathione metabolism [PATH:ko00480]	K00036	G6PD, zwf	glucose-6-phosphate 1-dehydrogenase	[EC:1.1.1.49 1.1.1.363]	-5.810	0.125	0.811	0.331	0.880	6.3E-09	2.4E-05	0.2
	09108 Metabolism of cofactors and vitamins	00770 Pantothenate and CoA biosynthesis [PATH:ko00770]	K01687	ilvD	dihydroxy-acid dehydratase	[EC:4.2.1.9]	-5.247	1.000	1.378	0.250	0.538	1.6E-07	5.9E-04	0.7
		00790 Folate biosynthesis [PATH:ko00790]	K07141	mocA	molybdenum cofactor cytidylyltransferase	[EC:2.7.7.76]	-4.875	2.000	2.973	0.791	1.488	1.1E-06	4.2E-03	0.7
	09109 Metabolism of terpenoids and polyketides	00523 Polyketide sugar unit biosynthesis [PATH:ko00523]	K13315	eryBII, tylCII, tylC1, calS12, atmS12	NDP-hexose C3-ketoreductase / dTDP-4-oxo-2-deoxy-alpha-D-pentos-2-ene 2,3-reductase	[EC:1.1.1.-]	6.010	0.938	0.514	0.348	0.526	1.9E-09	7.1E-06	1.8
	09110 Biosynthesis of other secondary metabolites	00960 Tropane, piperidine and pyridine alkaloid biosynthesis [PATH:ko00960]	K08081	TR1	tropinone reductase I	[EC:1.1.1.206]	-4.761	0.000	0.405	0.000	0.635	1.9E-06	7.3E-03	0.0
	09111 Xenobiotics biodegradation and metabolism	00930 Caprolactam degradation [PATH:ko00930]	K00496	alkB1_2, alkM	alkane 1-monooxygenase	[EC:1.14.15.3]	4.514	0.656	0.365	0.475	0.481	6.4E-06	2.4E-02	1.8
A09130 Environmental Information Processing	09131 Membrane transport	02010 ABC transporters [PATH:ko02010]	K02011	afuB, fbpB	iron(III) transport system permease protein	NA	4.414	1.031	0.635	0.637	0.669	1.0E-05	3.9E-02	1.6
			K02012	afuA, fbpA	iron(III) transport system substrate-binding protein	NA	4.528	0.625	0.338	0.484	0.473	6.0E-06	2.3E-02	1.8
			K10112	msmX, msmK, malK, sugC, ggtA, msiK	multiple sugar transport system ATP-binding protein	NA	-4.385	0.063	0.486	0.242	0.721	1.2E-05	4.4E-02	0.1
			K10232	aglE, ggtB	alpha-glucoside transport system substrate-binding protein	NA	-4.708	0.313	0.865	0.464	0.875	2.5E-06	9.5E-03	0.4
			K11081	phnS	2-aminoethylphosphonate transport system substrate-binding protein	NA	4.528	0.625	0.338	0.484	0.473	6.0E-06	2.3E-02	1.8
	09132 Signal transduction	02020 Two-component system [PATH:ko02020]	K07638	envZ	two-component system, OmpR family, osmolarity sensor histidine kinase EnvZ	[EC:2.7.13.3]	-4.367	0.438	0.946	0.496	0.868	1.3E-05	4.8E-02	0.5
			K07653	mprB	two-component system, OmpR family, sensor histidine kinase MprB	[EC:2.7.13.3]	-4.851	0.000	0.297	0.000	0.457	1.2E-06	4.7E-03	0.0
			K18348	vanT	serine/alanine racemase	[EC:5.1.1.18 5.1.1.1]	-5.462	1.063	1.446	0.242	0.524	4.7E-08	1.8E-04	0.7
A09140 Cellular Processes	09141 Transport and catabolism	04146 Peroxisome [PATH:ko04146]	K01897	ACSL, fadD	long-chain acyl-CoA synthetase	[EC:6.2.1.3]	4.991	7.219	5.716	1.866	2.245	6.0E-07	2.3E-03	1.3
	09143 Cell growth and death	04216 Ferroptosis [PATH:ko04216]	K01897	ACSL, fadD	long-chain acyl-CoA synthetase	[EC:6.2.1.3]	4.991	7.219	5.716	1.866	2.245	6.0E-07	2.3E-03	1.3
	09145 Cellular community - prokaryotes	02024 Quorum sensing [PATH:ko02024]	K01897	ACSL, fadD	long-chain acyl-CoA synthetase	[EC:6.2.1.3]	4.991	7.219	5.716	1.866	2.245	6.0E-07	2.3E-03	1.3
		02026 Biofilm formation - Escherichia coli [PATH:ko02026]	K07638	envZ	two-component system, OmpR family, osmolarity sensor histidine kinase EnvZ	[EC:2.7.13.3]	-4.367	0.438	0.946	0.496	0.868	1.3E-05	4.8E-02	0.5
A09150 Organismal Systems	09152 Endocrine system	03320 PPAR signaling pathway [PATH:ko03320]	K01897	ACSL, fadD	long-chain acyl-CoA synthetase [EC:6.2.1.3]	NA	4.991	7.219	5.716	1.866	2.245	6.0E-07	2.3E-03	1.3
		04920 Adipocytokine signaling pathway [PATH:ko04920]	K01897	ACSL, fadD	long-chain acyl-CoA synthetase [EC:6.2.1.3]	NA	4.991	7.219	5.716	1.866	2.245	6.0E-07	2.3E-03	1.3
	09159 Environmental adaptation	04714 Thermogenesis [PATH:ko04714]	K01897	ACSL, fadD	long-chain acyl-CoA synthetase [EC:6.2.1.3]	NA	4.991	7.219	5.716	1.866	2.245	6.0E-07	2.3E-03	1.3
A09160 Human Diseases	09161 Cancer: overview	05230 Central carbon metabolism in cancer [PATH:ko05230]	K00036	G6PD, zwf	glucose-6-phosphate 1-dehydrogenase [EC:1.1.1.49 1.1.1.363]	NA	-5.810	0.125	0.811	0.331	0.880	6.3E-09	2.4E-05	0.2
	09175 Drug resistance: antimicrobial	01502 Vancomycin resistance [PATH:ko01502]	K01775	alr	alanine racemase [EC:5.1.1.1]	NA	-5.115	2.125	2.743	0.545	0.901	3.1E-07	1.2E-03	0.8
			K18348	vanT	serine/alanine racemase [EC:5.1.1.18 5.1.1.1]	NA	-5.462	1.063	1.446	0.242	0.524	4.7E-08	1.8E-04	0.7
A09180 Brite Hierarchies	09181 Protein families: metabolism	01001 Protein kinases [BR:ko01001]	K00936	pdtaS	two-component system, sensor histidine kinase PdtaS [EC:2.7.13.3]	NA	-4.383	0.000	0.257	0.000	0.437	1.2E-05	4.5E-02	0.0
			K07638	envZ	two-component system, OmpR family, osmolarity sensor histidine kinase EnvZ [EC:2.7.13.3]	NA	-4.367	0.438	0.946	0.496	0.868	1.3E-05	4.8E-02	0.5
			K07653	mprB	two-component system, OmpR family, sensor histidine kinase MprB [EC:2.7.13.3]	NA	-4.851	0.000	0.297	0.000	0.457	1.2E-06	4.7E-03	0.0
		01002 Peptidases [BR:ko01002]	K01361	E3.4.21.96	lactocepin [EC:3.4.21.96]	NA	-4.442	0.156	0.730	0.507	0.963	8.9E-06	3.4E-02	0.2
			K08652	C5AP, scpA, scpB	C5a peptidase [EC:3.4.21.110]	NA	-4.632	0.125	0.716	0.415	0.952	3.6E-06	1.4E-02	0.2
			K14647	vpr	minor extracellular serine protease Vpr [EC:3.4.21.-]	NA	-4.632	0.125	0.716	0.415	0.952	3.6E-06	1.4E-02	0.2
		01004 Lipid biosynthesis proteins [BR:ko01004]	K00666	ACSF2	fatty-acyl-CoA synthase [EC:6.2.1.-]	NA	4.680	5.219	4.135	1.653	1.727	2.9E-06	1.1E-02	1.3
			K01895	ACSS, acs	acetyl-CoA synthetase [EC:6.2.1.1]	NA	4.538	0.656	0.311	0.690	0.568	5.7E-06	2.2E-02	2.1
			K01897	ACSL, fadD	long-chain acyl-CoA synthetase [EC:6.2.1.3]	NA	4.991	7.219	5.716	1.866	2.245	6.0E-07	2.3E-03	1.3
			K01908	prpE	propionyl-CoA synthetase [EC:6.2.1.17]	NA	4.792	0.500	0.230	0.500	0.421	1.7E-06	6.3E-03	2.2
			K12429	fadD36	fatty acid CoA ligase FadD36	NA	4.797	1.438	0.865	0.827	0.890	1.6E-06	6.1E-03	1.7
		01011 Peptidoglycan biosynthesis and degradation proteins [BR:ko01011]	K01775	alr	alanine racemase [EC:5.1.1.1]	NA	-5.115	2.125	2.743	0.545	0.901	3.1E-07	1.2E-03	0.8
	09182 Protein families: genetic information processing	03000 Transcription factors [BR:ko03000]	K02525	kdgR	LacI family transcriptional regulator, kdg operon repressor	NA	-4.937	0.219	0.622	0.483	0.609	7.9E-07	3.0E-03	0.4
		03021 Transcription machinery [BR:ko03021]	K19707	rsbQ	sigma-B regulation protein RsbQ	NA	-4.694	0.000	0.284	0.000	0.451	2.7E-06	1.0E-02	0.0
		03110 Chaperones and folding catalysts [BR:ko03110]	K01361	E3.4.21.96	lactocepin [EC:3.4.21.96]	NA	-4.442	0.156	0.730	0.507	0.963	8.9E-06	3.4E-02	0.2
			K08652	C5AP, scpA, scpB	C5a peptidase [EC:3.4.21.110]	NA	-4.632	0.125	0.716	0.415	0.952	3.6E-06	1.4E-02	0.2
			K14647	vpr	minor extracellular serine protease Vpr [EC:3.4.21.-]	NA	-4.632	0.125	0.716	0.415	0.952	3.6E-06	1.4E-02	0.2
	09183 Protein families: signaling and cellular processes	01504 Antimicrobial resistance genes [BR:ko01504]	K18348	vanT	serine/alanine racemase [EC:5.1.1.18 5.1.1.1]	NA	-5.462	1.063	1.446	0.242	0.524	4.7E-08	1.8E-04	0.7
		02000 Transporters [BR:ko02000]	K02011	afuB, fbpB	iron(III) transport system permease protein	NA	4.414	1.031	0.635	0.637	0.669	1.0E-05	3.9E-02	1.6
			K02012	afuA, fbpA	iron(III) transport system substrate-binding protein	NA	4.528	0.625	0.338	0.484	0.473	6.0E-06	2.3E-02	1.8
			K02824	pyrP, uraA	uracil permease	NA	6.059	0.906	0.500	0.291	0.500	1.4E-09	5.2E-06	1.8
			K09016	rutG	putative pyrimidine permease RutG	NA	6.059	0.906	0.500	0.291	0.500	1.4E-09	5.2E-06	1.8
			K10112	msmX, msmK, malK, sugC, ggtA, msiK	multiple sugar transport system ATP-binding protein	NA	-4.385	0.063	0.486	0.242	0.721	1.2E-05	4.4E-02	0.1
			K10232	aglE, ggtB	alpha-glucoside transport system substrate-binding protein	NA	-4.708	0.313	0.865	0.464	0.875	2.5E-06	9.5E-03	0.4
			K11081	phnS	2-aminoethylphosphonate transport system substrate-binding protein	NA	4.528	0.625	0.338	0.484	0.473	6.0E-06	2.3E-02	1.8
		02022 Two-component system [BR:ko02022]	K00936	pdtaS	two-component system, sensor histidine kinase PdtaS [EC:2.7.13.3]	NA	-4.383	0.000	0.257	0.000	0.437	1.2E-05	4.5E-02	0.0
			K07638	envZ	two-component system, OmpR family, osmolarity sensor histidine kinase EnvZ [EC:2.7.13.3]	NA	-4.367	0.438	0.946	0.496	0.868	1.3E-05	4.8E-02	0.5
			K07653	mprB	two-component system, OmpR family, sensor histidine kinase MprB [EC:2.7.13.3]	NA	-4.851	0.000	0.297	0.000	0.457	1.2E-06	4.7E-03	0.0
		02048 Prokaryotic defense system [BR:ko02048]	K07451	mcrA	5-methylcytosine-specific restriction enzyme A [EC:3.1.21.-]	NA	-4.792	0.094	1.554	0.291	2.273	1.7E-06	6.3E-03	0.1
		04147 Exosome [BR:ko04147]	K00036	G6PD, zwf	glucose-6-phosphate 1-dehydrogenase [EC:1.1.1.49 1.1.1.363]	NA	-5.810	0.125	0.811	0.331	0.880	6.3E-09	2.4E-05	0.2
			K01755	argH, ASL	argininosuccinate lyase [EC:4.3.2.1]	NA	4.473	0.844	0.459	0.712	0.641	7.7E-06	2.9E-02	1.8
			K01810	GPI, pgi	glucose-6-phosphate isomerase [EC:5.3.1.9]	NA	4.532	0.719	0.419	0.450	0.493	5.8E-06	2.2E-02	1.7
			K01897	ACSL, fadD	long-chain acyl-CoA synthetase [EC:6.2.1.3]	NA	4.991	7.219	5.716	1.866	2.245	6.0E-07	2.3E-03	1.3
A09190 Not Included in Pathway or Brite	09191 Unclassified: metabolism	99980 Enzymes with EC numbers	K03924	moxR	MoxR-like ATPase	[EC:3.6.3.-]	4.506	4.875	4.500	0.484	0.621	6.6E-06	2.5E-02	1.1
			K06113	abnA	arabinan endo-1,5-alpha-L-arabinosidase	[EC:3.2.1.99]	4.846	1.031	0.622	0.585	0.630	1.3E-06	4.8E-03	1.7
	09193 Unclassified: signaling and cellular processes	99977 Transport	K03458	TC.NCS2	nucleobase:cation symporter-2, NCS2 family	NA	6.059	0.906	0.500	0.291	0.500	1.4E-09	5.2E-06	1.8
			K07011	wbbL	rhamnosyltransferase	NA	-4.694	0.250	0.797	0.433	0.870	2.7E-06	1.0E-02	0.3
		99994 Others	K07217	K07217	Mn-containing catalase	NA	-5.345	0.094	0.662	0.291	0.793	9.1E-08	3.5E-04	0.1
	09194 Poorly characterized	99997 Function unknown	K06860	K06860	putative heme uptake system protein	NA	4.940	1.219	0.797	0.483	0.636	7.8E-07	3.0E-03	1.5
	Total KEGG (unique)	46
	0.05 q value	1.31E-05 p vaue

## Sheet: Cluster 3- Mangrove_marine
Cluster 3 (Mangrove/marine)
CatA	CatB	CatC	KO	Short name	Long name	EC	v test	Mean in category	Overall mean	sd in category	Overall sd	p value	q value	Fold
A09100 Metabolism	09101 Carbohydrate metabolism	00030 Pentose phosphate pathway [PATH:ko00030]	K00851	E2.7.1.12, gntK, idnK	gluconokinase	[EC:2.7.1.12]	-4.668	0.417	1.365	0.493	0.764	3.1E-06	1.2E-02	0.3
		00040 Pentose and glucuronate interconversions [PATH:ko00040]	K01804	araA	L-arabinose isomerase	[EC:5.3.1.4]	-4.885	0.333	0.905	0.471	0.440	1.0E-06	3.9E-03	0.4
		00650 Butanoate metabolism [PATH:ko00650]	K01715	crt	enoyl-CoA hydratase	[EC:4.2.1.17]	4.441	0.583	0.135	0.640	0.379	9.0E-06	3.4E-02	4.3
	09111 Xenobiotics biodegradation and metabolism	00361 Chlorocyclohexane and chlorobenzene degradation [PATH:ko00361]	K07104	catE	catechol 2,3-dioxygenase	[EC:1.13.11.2]	-5.228	0.583	0.932	0.493	0.251	1.7E-07	6.5E-04	0.6
		00362 Benzoate degradation [PATH:ko00362]	K07104	catE	catechol 2,3-dioxygenase	[EC:1.13.11.2]	-5.228	0.583	0.932	0.493	0.251	1.7E-07	6.5E-04	0.6
		00622 Xylene degradation [PATH:ko00622]	K07104	catE	catechol 2,3-dioxygenase	[EC:1.13.11.2]	-5.228	0.583	0.932	0.493	0.251	1.7E-07	6.5E-04	0.6
		00643 Styrene degradation [PATH:ko00643]	K07104	catE	catechol 2,3-dioxygenase	[EC:1.13.11.2]	-5.228	0.583	0.932	0.493	0.251	1.7E-07	6.5E-04	0.6
		00984 Steroid degradation [PATH:ko00984]	K05898	kstD	3-oxosteroid 1-dehydrogenase	[EC:1.3.99.4]	4.491	0.667	0.135	0.850	0.445	7.1E-06	2.7E-02	4.9
A09130 Environmental Information Processing	09131 Membrane transport	02010 ABC transporters [PATH:ko02010]	K01995	livG	branched-chain amino acid transport system ATP-binding protein	NA	-4.622	4.583	7.770	2.431	2.592	3.8E-06	1.5E-02	0.6
			K10118	msmF	raffinose/stachyose/melibiose transport system permease protein	NA	-4.783	1.833	4.027	0.898	1.724	1.7E-06	6.6E-03	0.5
			K10119	msmG	raffinose/stachyose/melibiose transport system permease protein	NA	-5.072	2.583	5.486	1.656	2.151	3.9E-07	1.5E-03	0.5
			K10238	thuG, sugB	trehalose/maltose transport system permease protein	NA	-4.534	0.500	1.351	0.500	0.706	5.8E-06	2.2E-02	0.4
			K17209	iatP	inositol transport system permease protein	NA	-5.168	0.500	0.946	0.500	0.324	2.4E-07	9.0E-04	0.5
A09140 Cellular Processes	09143 Cell growth and death	04112 Cell cycle - Caulobacter [PATH:ko04112]	K01338	lon	ATP-dependent Lon protease	[EC:3.4.21.53]	-5.310	0.417	0.878	0.493	0.327	1.1E-07	4.2E-04	0.5
	09145 Cellular community - prokaryotes	02024 Quorum sensing [PATH:ko02024]	K01995	livG	branched-chain amino acid transport system ATP-binding protein	NA	-4.622	4.583	7.770	2.431	2.592	3.8E-06	1.5E-02	0.6
A09180 Brite Hierarchies	09181 Protein families: metabolism	01002 Peptidases [BR:ko01002]	K01338	lon	ATP-dependent Lon protease [EC:3.4.21.53]	NA	-5.310	0.417	0.878	0.493	0.327	1.1E-07	4.2E-04	0.5
	09182 Protein families: genetic information processing	03000 Transcription factors [BR:ko03000]	K02529	lacI, galR	LacI family transcriptional regulator	NA	-5.498	8.333	16.946	3.771	5.888	3.8E-08	1.5E-04	0.5
	09183 Protein families: signaling and cellular processes	02000 Transporters [BR:ko02000]	K01995	livG	branched-chain amino acid transport system ATP-binding protein	NA	-4.622	4.583	7.770	2.431	2.592	3.8E-06	1.5E-02	0.6
			K02025	ABC.MS.P	multiple sugar transport system permease protein	NA	-6.207	7.917	16.541	2.431	5.223	5.4E-10	2.1E-06	0.5
			K02026	ABC.MS.P1	multiple sugar transport system permease protein	NA	-6.255	12.083	21.324	3.303	5.553	4.0E-10	1.5E-06	0.6
			K02027	ABC.MS.S	multiple sugar transport system substrate-binding protein	NA	-6.174	7.833	17.203	2.824	5.704	6.7E-10	2.5E-06	0.5
			K02057	ABC.SS.P	simple sugar transport system permease protein	NA	-4.517	4.083	5.865	1.605	1.483	6.3E-06	2.4E-02	0.7
			K10118	msmF	raffinose/stachyose/melibiose transport system permease protein	NA	-4.783	1.833	4.027	0.898	1.724	1.7E-06	6.6E-03	0.5
			K10119	msmG	raffinose/stachyose/melibiose transport system permease protein	NA	-5.072	2.583	5.486	1.656	2.151	3.9E-07	1.5E-03	0.5
			K10238	thuG, sugB	trehalose/maltose transport system permease protein	NA	-4.534	0.500	1.351	0.500	0.706	5.8E-06	2.2E-02	0.4
			K17209	iatP	inositol transport system permease protein	NA	-5.168	0.500	0.946	0.500	0.324	2.4E-07	9.0E-04	0.5
A09190 Not Included in Pathway or Brite	09191 Unclassified: metabolism	99980 Enzymes with EC numbers	K06221	dkgA	2,5-diketo-D-gluconate reductase A	[EC:1.1.1.346]	-4.359	0.583	1.324	0.493	0.639	1.3E-05	5.0E-02	0.4
	09193 Unclassified: signaling and cellular processes	99977 Transport	K03316	TC.CPA1	monovalent cation:H+ antiporter, CPA1 family	NA	-4.901	0.750	2.000	0.829	0.959	9.5E-07	3.6E-03	0.4
	Total KEGG (unique)	18
	0.05 q value	1.31E-05 p vaue
